# Supplementary material for: Rho-GTPase pathways may differentiate treatment response to TNF-alpha and IL-17A inhibitors in psoriatic arthritis
Source: Sci Rep. 2020 Dec 10;10:21703. doi: 10.1038/s41598-020-78866-2 (PMC7728744; doi:10.1038/s41598-020-78866-2)
Supplement: Supplementary file 1 — Supplementary Information [file 41598_2020_78866_MOESM1_ESM.xlsx]

## Sheet: Title Page
Rho-GTPase pathways may differentiate treatment response to TNF-alpha and IL-17A inhibitors in psoriatic arthritis.
Sara Rahmati1,2, Darren D. O'Rielly2, Quan Li1, Dianne Codner2, Amanda Dohey2, Kari Jenkins2, Igor Jurisica1,3, Dafna D. Gladman1,3, Vinod Chandran1,2,3, Proton Rahman2

## Sheet: Table 1
Supplementary Table 1. DEGs between response groups at baseline ( FC > 1.2 and p-value < 0.05 )
IL-17Ai_Res.vs.NRes_Baseline	TNFi.vs.IL-17Ai_Res_Baseline	TNFi_Res.vs.NRes_Baseline
ABCF1	ABCG2	ABRACL
ABHD10	ABITRAM	ABTB2
ABHD8	ACP2	ACAP2
ACACA	ACP5	ACD
ACP5	ACVR1B	ACY1
ACTN1	ADCY4	ADA
ADAM15	ADGRG6	ADAM17
ADCY10	AFDN	ADGRA3
ADGRA2	ALG13	ADGRB2
ADPRM	ALS2	ADIPOR2
AGO1	AMIGO3	AEBP1
AIFM3	AMN	AGO1
ANKRD53	AMOT	AHNAK
AP2M1	ANGPTL7	ALG1L
AP3S2	ANKRD17	ANKDD1A
ARMCX2	AP1AR	ANTXR2
ARR3	APC2	AP3S1
ART1	APOL1	APIP
ASB1	APOL4	APLP1
ATAD3C	APOL6	ARF4
ATF5	ARL8A	ARFGAP3
ATP6AP2	ARMCX2	ARHGAP21
ATXN7L3	ART1	ARHGAP27
B3GNT9	ASB1	ARMCX2
BCKDHA	ASH1L	ARNT
BCL2L12	ATAD3A	ARRB1
BCL2L14	ATF5	ATP13A2
BCL2L2-PABPN1	ATXN7L1	ATP6V0A1
BCORL1	ATXN7L3	AVPR2
BIRC5	B3GAT2	B3GNT5
BPI	B4GALNT4	BACH1
BRD4	B4GALT1	BATF3
BRPF1	BBS10	BCAP29
BUB1B	BCL2L14	BCAS3
C16orf45	BIRC5	BCORL1
C16orf74	BPGM	BEST4
C16orf86	BPI	BEX5
C17orf53	BPTF	BID
C17orf97	BRMS1L	BRAT1
C17orf99	BRPF1	C11orf52
C19orf66	BRSK2	C12orf56
C1orf56	BTBD10	C15orf40
C20orf173	BTLA	C16orf86
C20orf96	C16orf95	C19orf18
C2CD4B	C17orf97	C19orf44
C4orf19	C19orf18	C19orf73
C4orf47	C2CD4B	C1orf74
C9orf152	C4orf3	C1QC
C9orf72	C4orf45	C5AR2
CACNA2D4	C9orf135	C8orf76
CARD17	CADM1	C9orf72
CCDC113	CAPRIN2	CALHM6
CCNDBP1	CARD14	CAPN2
CD1D	CARD17	CASP8
CDC20	CARD19	CCDC18
CDK18	CARMIL3	CCDC81
CDK2AP1	CASP8AP2	CCL4
CDK5RAP3	CATSPERE	CCR1
CDT1	CBFA2T2	CCT4
CEACAM21	CCDC106	CD248
CELA2A	CCDC113	CD300A
CENPK	CCDC122	CD58
CEP85	CCDC134	CDC42BPA
CHIT1	CCDC138	CDC42EP1
CHPT1	CCDC17	CDHR2
CHRM3	CCDC36	CDK2AP1
CIAO2A	CCDC51	CDK3
CIB2	CCDC90B	CELF4
CLDN24	CCDC96	CENPS-CORT
CLDND1	CDKN2D	CENPV
CMTM4	CEP72	CETP
CNIH1	CFAP298	CHD9
CNPPD1	CFDP1	CIB2
COL9A2	CHD5	CINP
COMMD3	CHGB	CLCN1
CORT	CHIC1	CLCN7
COTL1	CHPT1	CLDN12
CPM	CKM	CLEC10A
CPNE2	CLDN12	CLEC1A
CREB3	CLDN24	CLEC3B
CRIM1	CLIC5	CLPP
CRYM	CLP1	CMSS1
CTDSP2	COMMD1	CMTM2
CTNNAL1	CORT	CMTM6
CTNNBIP1	CREB3	CNIH3
CYP2W1	CRIM1	CNN3
DAGLB	CTSA	CORO1C
DBP	CUL1	CRACR2B
DCAF13	CUZD1	CRIM1
DEFA1	CWC27	CRTAP
DEFA1B	CXorf40A	CTIF
DMD	CYP20A1	CYBRD1
DNASE2	CYP21A2	CYP17A1
DNM1	DCAF13	DAGLA
DPY19L3	DCLK2	DCHS1
DTNBP1	DCST2	DDO
DUSP7	DEDD2	DEAF1
E2F2	DENR	DHCR7
E2F3	DHCR24	DIAPH1
EDDM13	DNAH7	DNAJB2
EFHC1	DNM1	DND1
ELANE	DPM2	DPP3
EMX1	DRC7	DRAM1
ENGASE	DROSHA	DSCAML1
ENHO	DUSP19	DUSP6
ENO3	EDDM13	DUSP7
ENTPD8	EDN1	DYNLRB1
EPHA1	EEA1	EDEM2
EPHX3	EGLN3	EGR1
EXOC3L1	EHF	EGR3
EZH1	EIF2S1	EIF1AX
FAM114A1	ELK1	EIF4G3
FAM167B	EMC3	ESD
FAM181A	ENOPH1	ESYT3
FAM200B	EPB41L2	ETNK2
FAM217B	EPB41L4A	EXTL3
FAM227A	EPB41L5	FAAP24
FAM228B	EPHA1	FAM149A
FAM3C	EPHB2	FAM160A1
FAM78A	EPHX3	FAM171A1
FAM8A1	ERCC6L2	FAM3D
FBP1	ERI1	FAM49B
FCGRT	EVC	FAM53B
FERMT3	EXOC2	FAM72B
FLNB	EXTL2	FANCL
FLVCR1	FAAH2	FARP2
FOXR1	FAM167B	FBLN5
FUCA2	FAM47E	FBN2
FZD7	FAM81A	FBXO6
GAA	FANCE	FHAD1
GAD1	FANCG	FLT1
GAS2L1	FASTKD3	FNDC4
GCNT2	FBXO16	FOXRED2
GGA1	FBXO2	FRMD4A
GLB1	FBXO22	FUCA1
GNB2	FDXACB1	GALNS
GPR42	FIZ1	GALNT8
GPRC5D	FKBP7	GAS2L3
GPX1	FLRT1	GFOD1
GRB2	FMN1	GFRA2
GRHPR	FMNL2	GPAM
GSE1	FMNL3	GRIA3
GSTA4	FOXA1	GRIN2C
GSTP1	FRYL	GRK6
HAUS2	FSIP2	GSE1
HCRT	FXYD2	GSTM1
HEATR6	FXYD6	GUSB
HESX1	FZD7	HACD4
HHEX	GALNT11	HELQ
HJURP	GALNT8	HHLA3
HLA-DOA	GATAD2A	HIC1
HMGXB3	GATD1	HILPDA
HRH2	GBP1	HIST1H2AE
HSBP1L1	GBP4	HIST1H2BC
HSF2BP	GCH1	HIST1H4E
IER5L	GIMAP1	HIST2H3PS2
IFNAR2	GJA4	HLA-DMA
IFT20	GNMT	HLA-DMB
IGF2BP3	GOLGA3	HLA-DPA1
IGFBP7	GOT1	HLA-DRA
IL10RA	GPR143	HLA-DRB5
IL6	GPRC5D	HMOX1
IMPDH1	GPSM1	HOMER1
INCA1	GPX1	HPRT1
ING2	GRAP	HSBP1
INPPL1	GRAPL	HSD17B3
IQCD	GRIK1	IFT81
IQCH	GSDMB	IKBKG
ITM2B	GSTA4	IL17RE
ITPRID2	GTF2A1	INPP1
JKAMP	GTF2H5	INSL3
KLF5	GUCY1A1	INSYN2B
LBR	GZF1	IQCD
LCN2	HACE1	ITGA9
LDHC	HAUS2	ITGAE
LGR4	HEG1	ITM2B
LIMK1	HERPUD1	ITPRIPL2
LINC00672	HRH1	JUP
LIPC	HRH2	KANK1
LMO4	HSF5	KANSL1
LRCH4	HTATSF1	KCNK7
LRP3	HTRA1	KCNN4
LRRC19	ID1	KDF1
LRRC8E	IER5L	KIF1C
LRRK1	IFT20	KLKB1
LSM6	IL26	KMT5B
LTB4R2	ING1	KRBOX1
LYPLA2	ING2	KREMEN1
MAP11	INO80C	KRT18
MAPK8IP1	INTS6L	KRT5
MAPKAPK3	IPP	LACTB
MARC1	IQSEC3	LAMP1
MARK4	ITPR2	LDHD
MARVELD3	JHY	LFNG
MAST2	JMJD7-PLA2G4B	LHFPL2
METRN	JPT2	LIMK1
MFSD10	JRKL	LIN54
MFSD5	KCNC1	LIPT2
MIER2	KCNG1	LPCAT2
MKI67	KCNN1	LRRC17
MMP2	KCTD1	LYNX1
MORN2	KCTD21	MAN1A1
MPZ	KIAA0391	MAOA
MRFAP1	KIAA0753	MAP3K1
MRLN	KLHDC4	MAP3K21
MROH6	KLHL21	MAPK1IP1L
MRPL41	KLHL6	MARCKS
MSRA	KMT5A	MARK2
MTFR1L	KNOP1	MDGA1
MTIF2	KTN1	MED13L
MYO7A	LCAT	MFN1
MYOT	LEO1	MIA
NACC1	LHX4	MLEC
NANOS3	LIAS	MPG
NANP	LIN54	MPP6
NASP	LMNB2	MRVI1
NCOA5	LNX1	MT-ATP6
NCR3	LONRF3	MT-ATP8
NDST1	LRCH1	MT-CO2
NDUFC2	LRP11	MT-CYB
NEIL3	LSM12	MT-ND3
NFKBIL1	MACF1	MT-ND4
NKX6-2	MAD2L1BP	MT-ND4L
NLRP2	MAGED2	MT-ND5
NOXA1	MAMLD1	MTMR14
NPEPL1	MAN1C1	MUC1
NR2F6	MAN2A2	MYO1G
NRGN	MAP1B	NACC1
NRROS	MARC1	NANP
NSUN7	MARVELD3	NBAS
NTSR1	MBOAT7	NBN
NUPR2	MCM4	NBPF14
NUSAP1	MDGA1	NFATC2IP
NXNL2	MED27	NOB1
OR5C1	METTL2B	NOMO1
ORMDL1	MFSD5	NOMO2
OSBPL8	MIA	NOMO3
OSCAR	MICB	NOTCH2NLA
P2RY2	MID1IP1	NPC2
P4HA2	MIDN	NPEPL1
PADI4	MIS18A	NR4A1
PAQR7	MKNK2	NRROS
PBX3	MKRN1	NSUN4
PCBD1	MKX	NUDT3
PCSK4	MLLT3	NUP93
PDLIM2	MOB2	NUTF2
PFDN4	MORN1	NXF1
PGS1	MRLN	NXN
PHKG2	MRPL33	OPHN1
PHPT1	MRPS36	OXT
PIH1D2	MT1E	P2RX4
PKN1	MT1X	PACSIN2
PLA2G4B	MTHFR	PAPLN
PLCB3	MTMR8	PAWR
PLD2	MVD	PCBP3
PLD3	MVK	PCNX4
PLEKHF2	MYADM	PDE4D
PLEKHG1	MYOM2	PDIA4
PLEKHH3	MYOZ3	PDIA6
PLXNB1	MZT1	PDK4
PNKD	NAA60	PDLIM5
PNMT	NBPF1	PELI3
PPAN	NBPF19	PEPD
PPIE	NCL	PFKFB4
PPM1F	NCOA5	PHPT1
PQLC2	NDUFA4L2	PHYHD1
PRKAB2	NDUFS8	PICALM
PRKD3	NEB	PIK3R2
PRTG	NEIL3	PIK3R3
PTDSS1	NFATC4	PLA2G15
PTH1R	NFKBID	PLA2G16
PTK2	NHEJ1	PLA2G4C
PUS3	NMRK1	PLCB3
PYM1	NOMO1	PLEKHO1
RABEP2	NOMO3	PLIN5
RAC1	NPHP3-ACAD11	PNRC1
RAD51AP1	NPIPA2	POLD3
RBBP5	NPIPA3	PPL
RBM23	NPIPA9	PPM1L
RDH13	NPIPB11	PPM1N
REPIN1	NPIPB12	PPP4R4
RFLNB	NPIPB13	PRADC1
RGP1	NPIPB2	PRAF2
RHBDD3	NPIPB3	PRELID1
RHD	NPIPB5	PROX1
RHOBTB1	NPIPB6	PSEN1
RNF135	NPIPB9	PSME1
RNF146	NPR2	PSME2
RNF166	NQO1	PTAFR
RNF31	NR4A1	PTGER2
RNF40	NRL	PTPN12
RRP7A	NSUN7	PTPRJ
RUNDC3A	NUP188	PTPRN
RUSC2	NUP35	PYURF
S100A10	ODF3L1	QSER1
S100A13	OLFML2B	RAB11B
S100P	OR1K1	RAB26
SCG5	OR2A42	RAB35
SCNM1	OSBPL8	RBM44
SCRN1	P2RY2	RBM47
SDS	PANK1	RBPJ
SELENOP	PARP3	RCN1
SEMA6C	PARPBP	RDM1
SEP2	PARS2	REC114
SFTPB	PCNT	RENBP
SGSH	PDIA2	RFK
SH2B1	PERM1	RHBDL3
SH3BP1	PGLYRP1	RHOA
SHKBP1	PGRMC1	RNASET2
SHPK	PHTF2	RND1
SIMC1	PI4K2A	RNF141
SKA1	PIGW	RNF187
SLC12A6	PIK3R3	RNLS
SLC16A5	PLEKHD1	ROM1
SLC16A6	PLEKHH3	RP2
SLC17A5	PLEKHM1	RPL11
SLC18A1	PLPP1	RPL27
SLC22A1	PLXNA1	RPS26
SLC22A18AS	PMS1	RXRA
SLC25A27	PNKD	SAG
SLC25A29	POF1B	SCNN1D
SLC25A39	POLE	SDC3
SLC27A1	POLI	SECTM1
SLC30A1	POLR1A	SELENOH
SLC38A9	POLR2I	SELENOP
SLC9A3R2	PPP1R17	SGK3
SLF1	PPP2R3B	SH3BP1
SMARCA5	PPP3R1	SH3YL1
SMG9	PRAME	SIPA1L1
SMIM24	PRICKLE4	SIRPB1
SMN1	PRKCI	SIRT5
SNAI3	PRKD3	SKA3
SNX12	PRPF18	SLC12A6
SNX4	PRPF40B	SLC16A5
SOAT1	PRSS50	SLC29A1
SORBS3	PRSS53	SLC2A8
SP7	PRTG	SLC38A9
SPAG6	PRXL2B	SLC44A4
SPATA1	PSD3	SLC45A3
SPDEF	PTH1R	SLC47A1
SPDYE3	PTK2	SLC6A4
SPINT1	PTPDC1	SLCO3A1
SPRYD7	PTRH1	SLIRP
SSH3	PXMP2	SNAPC2
SSSCA1	PXN	SNX2
STK10	PYM1	SNX29
STOX1	RABEP2	SNX30
STUM	RAD51AP1	SNX8
SULF2	RASA1	SPG21
SUOX	RBM6	SPIN4
SYCE1L	RFLNA	SPOPL
SYNE3	RFTN1	SPPL2A
SYNGR1	RFTN2	SPRED1
TARS2	RGS5	SQOR
TBC1D13	RHOD	SRGAP2C
TCEAL9	RHOG	SRPK3
TEC	RIC8B	STAG3
TENT5A	RIMKLB	STAM2
TENT5B	RNF121	STAT1
THRA	RNF14	STT3B
TIE1	RNF213	STX11
TLR6	RNF8	SYNE3
TMCC1	RSPH10B2	SYNGAP1
TMEM147	RSPH14	SYNGR3
TMEM167B	RSRC1	SYP
TMEM206	S100P	TADA3
TMEM217	SAMD4A	TBC1D1
TMEM220	SAMD9	TCN2
TMEM258	SCAMP1	TET3
TMEM74B	SCN3B	TGFBR1
TNFRSF17	SCNM1	THG1L
TNFSF12-TNFSF13	SDAD1	TICAM2
TP53I3	SEMA3A	TJP2
TP53TG3D	SEP12	TKFC
TPGS2	SEP2	TLN1
TRAPPC5	SEP3	TLR1
TREML2	SEP5	TLR6
TRIM6	SERTAD2	TMIGD2
TRIM8	SFTPB	TNFSF12-TNFSF13
TRIOBP	SGSH	TNS2
TRPA1	SIMC1	TPCN2
TTK	SLC17A3	TREM2
TTLL13P	SLC17A5	TRIM11
TUBB	SLC22A13	TSHB
TUBGCP3	SLC22A18AS	TSHZ3
TWF2	SLC25A29	TULP2
UBE2M	SLC25A32	UBE2L6
UBTD1	SLC26A1	UFSP1
UNC93B1	SLC30A1	URM1
UPK3BL1	SLC35B1	USP37
UTP11	SLC39A5	UTS2
VAMP7	SLC44A3	VOPP1
VAT1	SLC44A5	VSIG4
VSIG10	SLC45A4	WARS
VSTM1	SLC5A10	WASF2
WASHC1	SLC6A13	WASHC2A
WDR78	SLC6A9	WASHC2C
ZBTB34	SLF1	WASHC5
ZBTB7B	SMARCA5	WDFY2
ZDHHC7	SMG9	WWP2
ZFP57	SMIM27	XRRA1
ZNF182	SNORC	ZBED9
ZNF34	SOS1	ZBTB46
ZNF440	SPDEF	ZDHHC7
ZNF474	SPNS1	ZEB2
ZNF491	SPRY4	ZFAT
ZNF594	SSBP3	ZFP2
ZNF627	SSSCA1	ZGPAT
ZNF629	ST6GALNAC3	ZMYND15
ZNF704	STARD5	ZNF181
	STAT1	ZNF471
	STOML2	ZNF516
	SYCE1L	ZNF562
	SYN3	ZNF592
	SYT2	ZNF69
	TACR2	ZNF697
	TAF3	ZNF704
	TANC1	ZSCAN10
	TASP1
	TBC1D8B
	TCFL5
	TCP10L2
	TEC
	TEX48
	TIE1
	TK1
	TMED1
	TMEM105
	TMEM117
	TMEM163
	TMEM167B
	TMEM182
	TMEM19
	TMEM200B
	TMEM258
	TNRC6C
	TP53I3
	TRANK1
	TRAPPC5
	TSKS
	TSPYL6
	TSTD1
	TTC27
	TTC30B
	TTC39B
	TTLL2
	TVP23A
	UBALD2
	UBAP2
	UBE2M
	UBE2Q2L
	UBR7
	ULK4
	USF1
	USP34
	VPS53
	VPS72
	VSTM1
	VWA1
	WASHC2A
	WNT11
	WNT5B
	YOD1
	ZBTB42
	ZC3H7B
	ZC3H8
	ZCCHC14
	ZDHHC1
	ZFAND2A
	ZFP28
	ZFP92
	ZMAT3
	ZNF132
	ZNF276
	ZNF283
	ZNF285
	ZNF300
	ZNF33B
	ZNF362
	ZNF415
	ZNF429
	ZNF470
	ZNF471
	ZNF487
	ZNF491
	ZNF577
	ZNF579
	ZNF627
	ZNF628
	ZNF665
	ZNF670
	ZNF674
	ZNF681
	ZSCAN5A

## Sheet: Table 2
Supplementary Table 2. Genes used as seeds to construct network of DEGs (FC > 1.4 and p-value < 0.05) between responders and non responders to each biologic at baseline
Overlap of DEGs between responder to TNFi vs IL-17Ai (170 DEGs) with:
DEGs between response groups to IL-17Ai (161 genes)	DEGs between response groups to TNFi (194 genes)
ARMCX2	S100P
MIA	SFTPB
MDGA1	PTK2
STAT1	SLC30A1
NR4A1	P2RY2
CRIM1	ZNF491
	NSUN7
	TRAPPC5
	ARMCX2
	MARC1
	IER5L
	VSTM1
	SLC25A29
	SYCE1L
	GPX1
	CARD17
	EDDM13
	BPI
	ACP5
	NEIL3
	RAD51AP1
	HRH2
	TP53I3
	BCL2L14
	PNKD
	CRIM1

## Sheet: Table 3
Supplementary Table 3. DEGs obtained by constructing network of seed DEGs (Supplemental Table 1)
genes with protein products in the PPI network of DEGs of reposenders vs non-respodenrs to TNFi		genes with protein products in the PPI network of DEGs of reposenders vs non-respodenrs to IL-17Ai
AEBP1		ACP5
ARHGEF10L		ACTN1
ARMCX2		ACVR1B
ARNT		ADAM15
CASP8		AOAH
CCR1		AP2M1
CD33		ARHGEF11
CD74		ARMCX2
CD86		ASAH1
CDH1		ATP6V0A1
CDK3		BCL2L14
CFP		BIRC5
CPT1A		BPI
CRIM1		BRD4
CSF2RB		BTK
CSF3R		BUB1B
CTNNA1		C5AR1
CTSS		CARD17
CYBB		CARD9
DAB2		CCNDBP1
EGR1		CD300LF
EGR3		CD33
FCGR1A		CD36
FCGR1B		CD8A
FCGR3A		CD8B
FES		CDA
FGFR1		CDC20
FGL2		CDH1
FGR		CFP
FLT1		CHRM3
FOSB		CISH
GAB1		COL1A1
GBP1		CRIM1
GRK6		CSF3R
HBEGF		CSTA
HES1		CXCL10
HLA-DRA		DMD
HLA-DRB5		DNM1
HSP90AA1		DOK1
HSPH1		ELANE
IFNGR2		ELF3
IGFBP7		EPHA1
IKBKG		EPHB2
IL21R		EREG
IRF5		F13A1
IRF8		FBP1
ISG20		FCGR2A
ITGB2		FCGR2B
JUN		FCN1
KLKB1		FERMT3
LAMB2		FGR
LILRB1		FLNB
LMO2		FOS
LYN		FZD2
MAP3K1		FZD7
MDGA1		GLB1
MET		GP6
MIA		GPX1
MT-ND4		GRB2
MT-ND4L		GZMB
MUC1		H2AFX
NBN		HBEGF
NCF1		HES1
NOMO1		HHEX
NOMO2		HJURP
NR4A1		HLA-DOA
NR4A3		HLA-DRA
NRIP1		HLA-G
PAPLN		HLX
PAWR		HRH2
PECAM1		HSPA1A
PIK3CG		IGFBP7
PIK3R3		INPPL1
PLAGL1		ITGB2
PLSCR1		ITGB8
PMAIP1		KRT1
PPFIA4		LAT2
PRKCD		LCN2
PSME2		LILRA2
PTAFR		LILRB1
PTGS2		LIMK1
PTPN12		LIN7A
PTPN18		LRP1
PTPRJ		LRRK1
RUSC2		LTB4R2
RXRA		LYZ
S100A4		MAPK8IP1
SASH1		MARC1
SCO2		MARK4
SDC2		MEF2C
SECTM1		MKI67
SERPING1		MNDA
SNAI1		MPZL1
SNX2		MYO1E
SPI1		MYO7A
SRC		NASP
STAM2		NCF2
STAT1		NECTIN3
SYK		NEIL3
TADA3		NFE2
TBK1		NLRP2
TFEC		NME8
TGFBR1		NSUN7
TGM2		NUSAP1
THBS1		OSCAR
TLN1		P2RY2
TLR1		PADI4
TLR2		PDGFA
TNFAIP3		PDK4
TNFSF13B		PECAM1
TNS2		PKN1
TNS3		PLD2
TYMP		PLSCR1
UBE2L6		PNKD
VASP		PRICKLE3
VAV2		PSAP
WARS		PTAFR
ZMIZ1		PTH1R
		PTK2
		RAC1
		RAD51AP1
		RNASE2
		RNASE6
		S100A10
		S100A11
		S100A12
		S100A13
		S100A8
		S100A9
		S100P
		S100Z
		SCO2
		SELENOP
		SERPINB2
		SFTPB
		SH2B1
		SH3BP1
		SKA3
		SLC25A29
		SLC30A1
		SORBS3
		SPINT1
		SYCE1L
		SYK
		TEC
		TIE1
		TP53I3
		TRAPPC1
		TRAPPC5
		TREM1
		TSPO
		TTK
		TUBGCP3
		TYROBP
		VAT1
		VSIG4
		VSTM1
		ZNF491

## Sheet: Table 4
Supplementary Table 4. Enrichment analysis resutls for genes with protein products in the PPI network of DEGs of reposenders vs non-respodenrs to IL-17i
INPUT:
Current selection:	Human
IDs:	CDA	PADI4	ITGB2	PTH1R	AP2M1	S100A11	S100A9	S100A12	ELF3	IGFBP7	MNDA	S100P	SYK	FBP1	INPPL1	SKA3	SPINT1	ACTN1	CCNDBP1	FCGR2B	KRT1	SFTPB	CXCL10	RNASE2	PTK2	PTAFR	RNASE6	TRAPPC1	GLB1	FOS	SLC30A1	OSCAR	S100Z	CD8B	P2RY2	ZNF491	NECTIN3	GRB2	SH2B1	NSUN7	FZD2	TRAPPC5	ARMCX2	MEF2C	CD300LF	MARC1	CARD9	PLSCR1	H2AFX
Data type:	Literature curated (core) pathway memberships
Protein interaction set:	n/a
Minimum confidence level for predicted associations:	n/a
Pathway sources:	ACSN2	BioCarta	EHMN	HumanCyc	INOH	IPAVS	KEGG	NetPath	OntoCancro	Panther_Pathway	PharmGKB	PID	RB-Pathways	REACTOME	stke	systems-biology.org	SignaLink2.0	SIGNOR2.0	SMPDB	Spike	UniProt_Pathways	WikiPathways
RESULTS:
Counts and extended list of input IDs present in different pathDIP components
Data component	Literature curated (core) pathway memberships	Extended pathway associations. Protein interaction set: Experimentally detected PPIs Minimum confidence level for predicted associations: 0.99	Extended pathway associations. Protein interaction set: Experimentally detected PPIs Minimum confidence level for predicted associations: 0.95	Extended pathway associations. Protein interaction set: Experimentally detected and computationally predicted PPIs (full IID) Minimum confidence level for predicted associations: 0.99	Extended pathway associations. Protein interaction set: Experimentally detected and computationally predicted PPIs (full IID) Minimum confidence level for predicted associations: 0.95
Total not found IDs	15	11	1	0	0
Not found IDs	AOAH	ARMCX2	BRD4	CCNDBP1	LRRK1	NASP	NSUN7	PNKD	S100A13	S100Z	SH3BP1	SKA3	SYCE1L	VSTM1	ZNF491	AOAH	ARMCX2	ASAH1	HRH2	LILRA2	OSCAR	RNASE2	RNASE6	S100Z	SYCE1L	TSPO	SYCE1L
Total found IDs	143	147	157	158	158
Found IDs	ACP5	ACTN1	ACVR1B	ADAM15	AP2M1	ARHGEF11	ASAH1	ATP6V0A1	BCL2L14	BIRC5	BPI	BTK	BUB1B	C5AR1	CARD17	CARD9	CD300LF	CD33	CD36	CD8A	CD8B	CDA	CDC20	CDH1	CFP	CHRM3	CISH	COL1A1	CRIM1	CSF3R	CSTA	CXCL10	DMD	DNM1	DOK1	ELANE	ELF3	EPHA1	EPHB2	EREG	F13A1	FBP1	FCGR2A	FCGR2B	FCN1	FERMT3	FGR	FLNB	FOS
Pathway enrichment analysis results ('q-value (FDR: BH-method) less than 0.05' = 182)
Pathway Source	Pathway Name	p-value	q-value (FDR: BH-method)	q-value (Bonferroni)	External Source ID
REACTOME	Immune System	7.2602e-19	1.20592e-15	1.20592e-15	n/a
REACTOME	Neutrophil degranulation	7.89898e-18	6.5601e-15	1.31202e-14	n/a
REACTOME	Innate Immune System	2.79205e-16	1.54587e-13	4.6376e-13	n/a
KEGG	Osteoclast differentiation	1.00661e-10	4.17995e-08	1.67198e-07	n/a
PID	Fc-epsilon receptor I signaling in mast cells	2.17551e-08	7.22704e-06	3.61352e-05	n/a
NetPath	EGFR1	1.13534e-07	3.143e-05	0.00018858	n/a
REACTOME	Immunoregulatory interactions between a Lymphoid and a non-Lymphoid cell	1.79713e-07	4.26433e-05	0.000298503	n/a
KEGG	Cell adhesion molecules (CAMs)	4.63137e-07	9.61588e-05	0.000769271	n/a
KEGG	Staphylococcus aureus infection	2.41149e-06	0.000445054	0.00400548	n/a
WikiPathways	Microglia Pathogen Phagocytosis	4.38032e-06	0.000727571	0.00727571	n/a
KEGG	Phagosome	6.07671e-06	0.000917583	0.0100934	n/a
PID	BCR signaling	9.03594e-06	0.00125072	0.0150087	n/a
NetPath	BCR	1.18191e-05	0.00130877	0.0196315	n/a
WikiPathways	EGF/EGFR Signaling	1.13203e-05	0.00134307	0.018803	n/a
KEGG	B cell receptor signaling	1.09717e-05	0.00140185	0.018224	n/a
REACTOME	Platelet activation	signaling and aggregation	1.92151e-05	0.00187743	0.0319163	n/a
REACTOME	Adaptive Immune System	1.85022e-05	0.00192076	0.0307322	n/a
BioCarta	bcr signaling	2.32787e-05	0.00214811	0.0386659	n/a
REACTOME	Metal sequestration by antimicrobial proteins	2.50914e-05	0.00219352	0.0416768	n/a
BioCarta	phospholipids as signalling intermediaries	2.71955e-05	0.00225859	0.0451717	n/a
KEGG	Viral myocarditis	3.92922e-05	0.00251017	0.0652643	n/a
PID	EPHA2 forward signaling	3.74177e-05	0.00258962	0.0621508	n/a
REACTOME	Signaling by Interleukins	3.59542e-05	0.00259652	0.0597199	n/a
REACTOME	RHO GTPase Effectors	3.92868e-05	0.00261021	0.0652554	n/a
Panther_Pathway	CCKR signaling map	3.36022e-05	0.00265777	0.0558133	n/a
REACTOME	Toll-like Receptor Cascades	3.5449e-05	0.0026764	0.0588808	n/a
WikiPathways	TYROBP Causal Network	5.2471e-05	0.00322794	0.0871543	n/a
KEGG	Fc gamma R-mediated phagocytosis	5.7004e-05	0.00326495	0.0946836	n/a
WikiPathways	VEGFA-VEGFR2 Signaling	5.64483e-05	0.00334859	0.0937606	n/a
REACTOME	DAP12 interactions	6.25825e-05	0.00346498	0.10395	n/a
REACTOME	Hemostasis	7.58183e-05	0.00393544	0.125934	n/a
PID	IL12-mediated signaling events	7.53061e-05	0.00403495	0.125083	n/a
KEGG	Hematopoietic cell lineage	8.61142e-05	0.00433441	0.143036	n/a
REACTOME	Antimicrobial peptides	0.000104665	0.00445766	0.173849	n/a
NetPath	Prolactin	9.71417e-05	0.00448201	0.161352	n/a
WikiPathways	B Cell Receptor Signaling	9.19705e-05	0.00449303	0.152763	n/a
WikiPathways	Human Complement System	9.19705e-05	0.00449303	0.152763	n/a
REACTOME	Estrogen-dependent nuclear events downstream of ESR-membrane signaling	0.00010377	0.00465843	0.172362	n/a
stke	Natural Killer Cell Receptor Signaling Pathway	0.00010377	0.00465843	0.172362	n/a
PID	Class I PI3K signaling events	0.000125982	0.00498229	0.209256	n/a
REACTOME	Cytokine Signaling in Immune system	0.000132608	0.00512237	0.220262	n/a
PID	Ephrin B reverse signaling	0.000123468	0.00512701	0.20508	n/a
REACTOME	RHO GTPases Activate NADPH Oxidases	0.000123468	0.00512701	0.20508	n/a
KEGG	Leishmaniasis	0.000144462	0.00545344	0.239951	n/a
NetPath	IL6	0.00015581	0.00575112	0.2588	n/a
REACTOME	Fcgamma receptor (FCGR) dependent phagocytosis	0.000165729	0.00598426	0.275276	n/a
REACTOME	DAP12 signaling	0.000170778	0.00603537	0.283662	n/a
WikiPathways	Prolactin Signaling	0.000180613	0.00612241	0.299998	n/a
ACSN2	EMT REGULATORS	0.0001778	0.00615262	0.295326	n/a
REACTOME	EPH-ephrin mediated repulsion of cells	0.000189848	0.00630675	0.315338	n/a
KEGG	Antigen processing and presentation	0.000194133	0.00632265	0.322455	n/a
REACTOME	EPH-Ephrin signaling	0.000239531	0.00765117	0.397861	n/a
BioCarta	fc epsilon receptor i signaling in mast cells	0.000264495	0.00828917	0.439326	n/a
Panther_Pathway	Angiogenesis	0.0002887	0.0088802	0.479531	n/a
Panther_Pathway	B cell activation	0.00030136	0.00910107	0.500559	n/a
WikiPathways	Focal Adhesion	0.000315029	0.00934399	0.523263	n/a
BioCarta	t cell receptor signaling	0.0003286	0.00957552	0.545805	n/a
WikiPathways	RANKL/RANK (Receptor activator of NFKB (ligand)) Signaling	0.0003286	0.00957552	0.545805	n/a
PID	Nectin adhesion	0.000344498	0.00969849	0.572211	n/a
REACTOME	Signaling by Rho GTPases	0.000356727	0.00987539	0.592524	n/a
REACTOME	Platelet degranulation	0.000363614	0.00990103	0.603963	n/a
REACTOME	Toll Like Receptor 4 (TLR4) Cascade	0.000382275	0.0100787	0.634959	n/a
PID	CXCR4-mediated signaling events	0.000378108	0.0101296	0.628037	n/a
PID	Syndecan-4-mediated signaling events	0.000390393	0.0101319	0.648443	n/a
REACTOME	TP53 regulates transcription of several additional cell death genes whose specific roles in p53-dependent apoptosis remain uncertain	0.000428188	0.0107761	0.71122	n/a
KEGG	Rheumatoid arthritis	0.000427394	0.0109216	0.709901	n/a
WikiPathways	Kit receptor signaling	0.000456637	0.0113205	0.758474	n/a
REACTOME	Response to elevated platelet cytosolic Ca2+	0.000464695	0.0113509	0.771858	n/a
BioCarta	angiotensin ii mediated activation of jnk pathway via pyk2 dependent signaling	0.000495003	0.0119159	0.8222	n/a
REACTOME	GPVI-mediated activation cascade	0.000495003	0.0119159	0.8222	n/a
KEGG	Natural killer cell mediated cytotoxicity	0.000535381	0.0125249	0.889268	n/a
PID	Signaling events mediated by focal adhesion kinase	0.000574928	0.0132633	0.954955	n/a
PID	LPA receptor mediated events	0.000619061	0.013354	1	n/a
OntoCancro	Base.excision.repair..BER.	0.000635472	0.0135323	1	n/a
OntoCancro	Non.homologous.end.joining	0.000601654	0.0136897	0.999347	n/a
OntoCancro	Mismatch.repair..MMR.	0.000609945	0.0136908	1	n/a
OntoCancro	Homologous.recombination..HR.	0.000618358	0.0136946	1	n/a
OntoCancro	Nucleotide.excision.repair..NER.	0.000618358	0.0136946	1	n/a
KEGG	Allograft rejection	0.000687266	0.0142694	1	n/a
PID	GMCSF-mediated signaling events	0.000687266	0.0142694	1	n/a
OntoCancro	Chromosome.Stability	0.000680083	0.014299	1	n/a
BioCarta	ucalpain and friends in cell spread	0.000780875	0.0150818	1	n/a
KEGG	Fluid shear stress and atherosclerosis	0.000799991	0.0150998	1	n/a
WikiPathways	Association Between Physico-Chemical Features and Toxicity Associated	0.000766741	0.0151614	1	n/a
WikiPathways	Integrin-mediated Cell Adhesion	0.000794778	0.0151739	1	n/a
OntoCancro	Apoptosis	0.000778882	0.0152203	1	n/a
WikiPathways	Fibrin Complement Receptor 3 Signaling	0.000761629	0.0152418	1	n/a
KEGG	Tuberculosis	0.000757456	0.0153431	1	n/a
PID	EPHB forward signaling	0.00084152	0.0155307	1	n/a
PID	Signaling events regulated by Ret tyrosine kinase	0.00084152	0.0155307	1	n/a
WikiPathways	Regulation of toll-like receptor signaling	0.000834841	0.0155806	1	n/a
WikiPathways	RAC1/PAK1/p38/MMP2	0.000878852	0.0158671	1	n/a
OntoCancro	Cell.Cycle	0.000946638	0.0163788	1	n/a
ACSN2	RECRUITMENT OF IMMUNE CELLS	0.000927146	0.016559	1	n/a
WikiPathways	IL-5 Signaling	0.000927146	0.016559	1	n/a
WikiPathways	PDGF	0.000927146	0.016559	1	n/a
IPAVS	GSK3 as a convergence point in hypertrophic signaling	0.00100788	0.0170825	1	n/a
KEGG	Graft-versus-host disease	0.00101873	0.017092	1	n/a
NetPath	Alpha6Beta4Integrin	0.00100272	0.0171703	1	n/a
KEGG	Parathyroid hormone synthesis	secretion and action	0.00107815	0.0179081	1	n/a
REACTOME	Regulation of TLR by endogenous ligand	0.00109506	0.0180089	1	n/a
SMPDB	Fc Epsilon Receptor I Signaling in Mast Cells	0.00111649	0.0181813	1	n/a
WikiPathways	IL-2 Signaling	0.00111649	0.0181813	1	n/a
KEGG	Type I diabetes mellitus	0.00122064	0.019495	1	n/a
PID	Arf1	0.00127802	0.0202171	1	n/a
PID	Urokinase-type plasminogen activator (uPA) and uPAR-mediated signaling	0.00133142	0.0206681	1	n/a
REACTOME	Axon guidance	0.0013269	0.0207923	1	n/a
REACTOME	Interleukin-4 and Interleukin-13 signaling	0.00136871	0.0210503	1	n/a
NetPath	TCR	0.00141351	0.0215398	1	n/a
WikiPathways	Leptin signaling	0.00145258	0.0215423	1	n/a
KEGG	Leukocyte transendothelial migration	0.00143337	0.0216439	1	n/a
PID	RhoA signaling	0.00144899	0.0216826	1	n/a
stke	G alpha 12 Pathway	0.00147915	0.0217422	1	n/a
KEGG	Focal adhesion	0.00150372	0.0219095	1	n/a
KEGG	Epstein-Barr virus infection	0.00160252	0.023146	1	n/a
ACSN2	DANGER SIGNAL	0.00169905	0.0243286	1	n/a
WikiPathways	ESC Pluripotency	0.0017156	0.0243557	1	n/a
KEGG	Malaria	0.00184499	0.0255377	1	n/a
KEGG	Complement and coagulation cascades	0.00182538	0.0256945	1	n/a
REACTOME	Integrin cell surface interactions	0.00182538	0.0256945	1	n/a
PID	Signaling events mediated by Hepatocyte Growth Factor Receptor (c-Met)	0.0019286	0.0264744	1	n/a
PID	Angiopoietin receptor Tie2-mediated signaling	0.00214715	0.0289953	1	n/a
systems-biology.org	Toll-Like receptor signaling network	0.0021661	0.0290153	1	n/a
OntoCancro	Expanded.Apoptosis	0.00213792	0.0291073	1	n/a
KEGG	Platelet activation	0.00221579	0.0294434	1	n/a
REACTOME	Regulation of actin dynamics for phagocytic cup formation	0.00221579	0.0294434	1	n/a
Panther_Pathway	Integrin signalling	0.00232501	0.0299368	1	n/a
NetPath	IL3	0.00231035	0.0299804	1	n/a
KEGG	Regulation of actin cytoskeleton	0.00230841	0.0301911	1	n/a
KEGG	Colorectal cancer	0.00250982	0.0302088	1	n/a
BioCarta	tsp-1 induced apoptosis in microvascular endothelial cell	0.00241135	0.0305744	1	n/a
REACTOME	Nef Mediated CD8 Down-regulation	0.00241135	0.0305744	1	n/a
INOH	Integrin	0.00240475	0.0307253	1	n/a
KEGG	Autoimmune thyroid disease	0.00248186	0.030764	1	n/a
REACTOME	Semaphorin interactions	0.00248186	0.030764	1	n/a
REACTOME	Signaling by Non-Receptor Tyrosine Kinases	0.00248186	0.030764	1	n/a
REACTOME	Signaling by PTK6	0.00248186	0.030764	1	n/a
PID	Alpha9 beta1 integrin signaling events	0.00247738	0.0309393	1	n/a
Spike	RAS signaling and tumorigenesis	0.00263983	0.031545	1	n/a
PID	Signaling events mediated by PTP1B	0.00266197	0.0315824	1	n/a
ACSN2	ECM	0.00271066	0.031932	1	n/a
PID	PDGFR-beta signaling	0.00271066	0.031932	1	n/a
REACTOME	The role of Nef in HIV-1 replication and disease pathogenesis	0.00277823	0.0322702	1	n/a
KEGG	Human T-cell leukemia virus 1 infection	0.00282093	0.0325386	1	n/a
PID	IL2-mediated signaling events	0.00285079	0.0326563	1	n/a
PID	RAC1 signaling	0.00285079	0.0326563	1	n/a
WikiPathways	Ebola Virus Pathway on Host	0.00293023	0.0331096	1	n/a
BioCarta	pdgf signaling	0.00310067	0.0347987	1	n/a
stke	PI3K Pathway	0.00310067	0.0347987	1	n/a
PID	Thromboxane A2 receptor signaling	0.00325563	0.0351143	1	n/a
BioCarta	cell to cell adhesion signaling	0.00319206	0.0353467	1	n/a
REACTOME	Cross-presentation of particulate exogenous antigens (phagosomes)	0.00319206	0.0353467	1	n/a
REACTOME	Inhibition of Signaling by Overexpressed EGFR	0.00319206	0.0353467	1	n/a
REACTOME	Signaling by Overexpressed Wild-Type EGFR in Cancer	0.00319206	0.0353467	1	n/a
stke	Integrin Signaling Pathway	0.00336397	0.0360487	1	n/a
KEGG	Systemic lupus erythematosus	0.00340896	0.0362967	1	n/a
REACTOME	ER-Phagosome	0.00344523	0.0364492	1	n/a
WikiPathways	Nanoparticle-mediated activation of receptor signaling	0.00344523	0.0364492	1	n/a
KEGG	IL-17 signaling	0.00352448	0.0368186	1	n/a
KEGG	Transcriptional misregulation in cancer	0.00411683	0.0422102	1	n/a
REACTOME	EGFR interacts with phospholipase C-gamma	0.00407475	0.042301	1	n/a
REACTOME	PI3K events in ERBB4 signaling	0.00407475	0.042301	1	n/a
BioCarta	#NAME?	0.00420211	0.0428203	1	n/a
BioCarta	mcalpain and friends in cell motility	0.00420211	0.0428203	1	n/a
KEGG	Choline metabolism in cancer	0.00440988	0.0443928	1	n/a
PID	Nongenotropic Androgen signaling	0.00461544	0.0461822	1	n/a
IPAVS	non canonical Wnt signaling	0.00470155	0.0464838	1	n/a
NetPath	Leptin	0.00470155	0.0464838	1	n/a
SignaLink2.0	RTK(core)	0.00469688	0.0467157	1	n/a
KEGG	T cell receptor signaling	0.00480482	0.0469459	1	n/a
REACTOME	DCC mediated attractive signaling	0.00505697	0.0474555	1	n/a
REACTOME	MyD88 deficiency (TLR2/4)	0.00505697	0.0474555	1	n/a
PID	Alpha-synuclein signaling	0.00505253	0.0482313	1	n/a
PID	Noncanonical Wnt signaling	0.00505253	0.0482313	1	n/a
PID	Osteopontin-mediated events	0.00505253	0.0482313	1	n/a
PID	Neurotrophic factor-mediated Trk receptor signaling	0.00497833	0.0483568	1	n/a
KEGG	MAPK signaling	0.005051	0.0484954	1	n/a
WikiPathways	Brain-Derived Neurotrophic Factor (BDNF) signaling	0.005026	0.048536	1	n/a
PID	ErbB1 downstream signaling	0.00614002	0.048797	1	n/a
ACSN2	CELL MATRIX ADHESIONS	0.00526583	0.0488634	1	n/a
PharmGKB	EGFR Inhibitor Pathway Pharmacodynamics	0.00619455	0.0489959	1	n/a
KEGG	PI3K-Akt signaling	0.00534809	0.049351	1	n/a
Pathway annotations for the full input list (results size = 4247)
UniProt	Gene Symbol	Entrez Gene	Pathway Source	Pathway Name
P13686	ACP5	54	KEGG	Osteoclast differentiation
P13686	ACP5	54	KEGG	Lysosome
P13686	ACP5	54	KEGG	Rheumatoid arthritis
P13686	ACP5	54	KEGG	Riboflavin metabolism
P13686	ACP5	54	REACTOME	Metabolism
P13686	ACP5	54	REACTOME	Metabolism of vitamins and cofactors
P13686	ACP5	54	REACTOME	Metabolism of water-soluble vitamins and cofactors
P13686	ACP5	54	REACTOME	Vitamin B2 (riboflavin) metabolism
P13686	ACP5	54	WikiPathways	Osteoclast Signaling
P13686	ACP5	54	WikiPathways	RANKL/RANK (Receptor activator of NFKB (ligand)) Signaling
P13686	ACP5	54	stke	Estrogen Receptor Pathway
P12814	ACTN1	87	ACSN2	CELL MATRIX ADHESIONS
P12814	ACTN1	87	ACSN2	EMT REGULATORS
P12814	ACTN1	87	BioCarta	erk and pi-3 kinase are necessary for collagen binding in corneal epithelia
P12814	ACTN1	87	BioCarta	integrin signaling
P12814	ACTN1	87	BioCarta	ucalpain and friends in cell spread
P12814	ACTN1	87	IPAVS	GSK3 as a convergence point in hypertrophic signaling
P12814	ACTN1	87	KEGG	Adherens junction
P12814	ACTN1	87	KEGG	Amoebiasis
P12814	ACTN1	87	KEGG	Focal adhesion
P12814	ACTN1	87	KEGG	Leukocyte transendothelial migration
P12814	ACTN1	87	KEGG	Regulation of actin cytoskeleton
P12814	ACTN1	87	KEGG	Systemic lupus erythematosus
P12814	ACTN1	87	KEGG	Tight junction
P12814	ACTN1	87	KEGG	Viral carcinogenesis
P12814	ACTN1	87	NetPath	EGFR1
P12814	ACTN1	87	PID	Integrin-linked kinase signaling
P12814	ACTN1	87	PID	Signaling events mediated by focal adhesion kinase
P12814	ACTN1	87	PID	Stabilization and expansion of the E-cadherin adherens junction
P12814	ACTN1	87	PID	Syndecan-4-mediated signaling events
P12814	ACTN1	87	Panther_Pathway	Integrin signalling
P12814	ACTN1	87	REACTOME	Cell junction organization
P12814	ACTN1	87	REACTOME	Cell-Cell communication
P12814	ACTN1	87	REACTOME	Cell-extracellular matrix interactions
P12814	ACTN1	87	REACTOME	Hemostasis
P12814	ACTN1	87	REACTOME	Platelet activation	signaling and aggregation
P12814	ACTN1	87	REACTOME	Platelet degranulation
P12814	ACTN1	87	REACTOME	Regulation of cytoskeletal remodeling and cell spreading by IPP complex components
P12814	ACTN1	87	REACTOME	Response to elevated platelet cytosolic Ca2+
P12814	ACTN1	87	WikiPathways	Arrhythmogenic Right Ventricular Cardiomyopathy
P12814	ACTN1	87	WikiPathways	Ebola Virus Pathway on Host
P12814	ACTN1	87	WikiPathways	Focal Adhesion
P12814	ACTN1	87	WikiPathways	MFAP5 effect on permeability and motility of endothelial cells via cytoskeleton rearrangement
P12814	ACTN1	87	WikiPathways	Regulation of Actin Cytoskeleton
P36896	ACVR1B	91	INOH	BMP2 signaling TGF-beta MV
P36896	ACVR1B	91	INOH	EPO signaling
P36896	ACVR1B	91	INOH	IL-7 signaling
P36896	ACVR1B	91	INOH	JAK STAT pathway and regulation
P36896	ACVR1B	91	INOH	TGF-beta super family signaling pathway canonical
P36896	ACVR1B	91	INOH	VEGF
P36896	ACVR1B	91	KEGG	Cytokine-cytokine receptor interaction
P36896	ACVR1B	91	KEGG	Signaling pathways regulating pluripotency of stem cells
P36896	ACVR1B	91	KEGG	TGF-beta signaling
P36896	ACVR1B	91	OntoCancro	Apoptosis
P36896	ACVR1B	91	OntoCancro	Base.excision.repair..BER.
P36896	ACVR1B	91	OntoCancro	Cell.Cycle
P36896	ACVR1B	91	OntoCancro	Chromosome.Stability
P36896	ACVR1B	91	OntoCancro	Expanded.Apoptosis
P36896	ACVR1B	91	OntoCancro	Homologous.recombination..HR.
P36896	ACVR1B	91	OntoCancro	Mismatch.repair..MMR.
P36896	ACVR1B	91	OntoCancro	Non.homologous.end.joining
P36896	ACVR1B	91	OntoCancro	Nucleotide.excision.repair..NER.
P36896	ACVR1B	91	Panther_Pathway	TGF beta signaling
P36896	ACVR1B	91	Panther_Pathway	Wnt signaling
P36896	ACVR1B	91	REACTOME	Signal Transduction
P36896	ACVR1B	91	REACTOME	Signaling by Activin
P36896	ACVR1B	91	REACTOME	Signaling by TGF-beta family members
P36896	ACVR1B	91	SignaLink2.0	TGF(core)
P36896	ACVR1B	91	WikiPathways	Hematopoietic Stem Cell Differentiation
P36896	ACVR1B	91	stke	TGF-beta Signaling in Development
Q13444	ADAM15	8751	PID	Alpha9 beta1 integrin signaling events
Q13444	ADAM15	8751	REACTOME	Degradation of the extracellular matrix
Q13444	ADAM15	8751	REACTOME	Extracellular matrix organization
Q13444	ADAM15	8751	REACTOME	Invadopodia formation
Q96CW1	AP2M1	1173	ACSN2	WNT NON CANONICAL
Q96CW1	AP2M1	1173	BioCarta	#NAME?
Q96CW1	AP2M1	1173	BioCarta	endocytotic role of ndk phosphins and dynamin
Q96CW1	AP2M1	1173	KEGG	Endocrine and other factor-regulated calcium reabsorption
Q96CW1	AP2M1	1173	KEGG	Endocytosis
Q96CW1	AP2M1	1173	KEGG	Huntington disease
Q96CW1	AP2M1	1173	KEGG	Synaptic vesicle cycle
Q96CW1	AP2M1	1173	NetPath	Ghrelin
Q96CW1	AP2M1	1173	PID	Arf1
Q96CW1	AP2M1	1173	Panther_Pathway	CCKR signaling map
Q96CW1	AP2M1	1173	REACTOME	Adaptive Immune System
Q96CW1	AP2M1	1173	REACTOME	Axon guidance
Q96CW1	AP2M1	1173	REACTOME	Beta-catenin independent WNT signaling
Q96CW1	AP2M1	1173	REACTOME	Cargo recognition for clathrin-mediated endocytosis
Q96CW1	AP2M1	1173	REACTOME	Clathrin-mediated endocytosis
Q96CW1	AP2M1	1173	REACTOME	Developmental Biology
Q96CW1	AP2M1	1173	REACTOME	Disease
Q96CW1	AP2M1	1173	REACTOME	EPH-Ephrin signaling
Q96CW1	AP2M1	1173	REACTOME	EPH-ephrin mediated repulsion of cells
Q96CW1	AP2M1	1173	REACTOME	Formation of annular gap junctions
Q96CW1	AP2M1	1173	REACTOME	Gap junction degradation
Q96CW1	AP2M1	1173	REACTOME	Gap junction trafficking
Q96CW1	AP2M1	1173	REACTOME	Gap junction trafficking and regulation
Q96CW1	AP2M1	1173	REACTOME	HIV Infection
Q96CW1	AP2M1	1173	REACTOME	Host Interactions of HIV factors
Q96CW1	AP2M1	1173	REACTOME	Immune System
Q96CW1	AP2M1	1173	REACTOME	Infectious disease
Q96CW1	AP2M1	1173	REACTOME	L1CAM interactions
Q96CW1	AP2M1	1173	REACTOME	LDL clearance
Q96CW1	AP2M1	1173	REACTOME	MHC class II antigen presentation
Q96CW1	AP2M1	1173	REACTOME	Membrane Trafficking
Q96CW1	AP2M1	1173	REACTOME	Nef Mediated CD4 Down-regulation
Q96CW1	AP2M1	1173	REACTOME	Nef Mediated CD8 Down-regulation
Q96CW1	AP2M1	1173	REACTOME	Nef mediated downregulation of CD28 cell surface expression
Q96CW1	AP2M1	1173	REACTOME	Nef-mediates down modulation of cell surface receptors by recruiting them to clathrin adapters
Q96CW1	AP2M1	1173	REACTOME	PCP/CE
Q96CW1	AP2M1	1173	REACTOME	Plasma lipoprotein assembly	remodeling	and clearance
Q96CW1	AP2M1	1173	REACTOME	Plasma lipoprotein clearance
Q96CW1	AP2M1	1173	REACTOME	Recycling pathway of L1
Q96CW1	AP2M1	1173	REACTOME	Retrograde neurotrophin signalling
Q96CW1	AP2M1	1173	REACTOME	Signal Transduction
Q96CW1	AP2M1	1173	REACTOME	Signaling by NTRK1 (TRKA)
Q96CW1	AP2M1	1173	REACTOME	Signaling by NTRKs
Q96CW1	AP2M1	1173	REACTOME	Signaling by Receptor Tyrosine Kinases
Q96CW1	AP2M1	1173	REACTOME	Signaling by WNT
Q96CW1	AP2M1	1173	REACTOME	The role of Nef in HIV-1 replication and disease pathogenesis
Q96CW1	AP2M1	1173	REACTOME	Transport of small molecules
Q96CW1	AP2M1	1173	REACTOME	VLDLR internalisation and degradation
Q96CW1	AP2M1	1173	REACTOME	Vesicle-mediated transport
Q96CW1	AP2M1	1173	REACTOME	WNT5A-dependent internalization of FZD2	FZD5 and ROR2
Q96CW1	AP2M1	1173	REACTOME	WNT5A-dependent internalization of FZD4
Q96CW1	AP2M1	1173	WikiPathways	EGF/EGFR Signaling
Q96CW1	AP2M1	1173	WikiPathways	GABA receptor Signaling
Q96CW1	AP2M1	1173	WikiPathways	Synaptic Vesicle
O15085	ARHGEF11	9826	IPAVS	Cardiac Hypertrophy
O15085	ARHGEF11	9826	KEGG	Human cytomegalovirus infection
O15085	ARHGEF11	9826	KEGG	Parathyroid hormone synthesis	secretion and action
O15085	ARHGEF11	9826	KEGG	Pathways in cancer
O15085	ARHGEF11	9826	KEGG	Vascular smooth muscle contraction
O15085	ARHGEF11	9826	PID	Regulation of RhoA activity
O15085	ARHGEF11	9826	PID	Signaling events mediated by focal adhesion kinase
O15085	ARHGEF11	9826	REACTOME	Axon guidance
O15085	ARHGEF11	9826	REACTOME	Cell death signalling via NRAGE	NRIF and NADE
O15085	ARHGEF11	9826	REACTOME	Death Receptor Signalling
O15085	ARHGEF11	9826	REACTOME	Developmental Biology
O15085	ARHGEF11	9826	REACTOME	G alpha (12/13) signalling events
O15085	ARHGEF11	9826	REACTOME	GPCR downstream signalling
O15085	ARHGEF11	9826	REACTOME	NRAGE signals death through JNK
O15085	ARHGEF11	9826	REACTOME	Rho GTPase cycle
O15085	ARHGEF11	9826	REACTOME	Sema4D in semaphorin signaling
O15085	ARHGEF11	9826	REACTOME	Sema4D induced cell migration and growth-cone collapse
O15085	ARHGEF11	9826	REACTOME	Semaphorin interactions
O15085	ARHGEF11	9826	REACTOME	Signal Transduction
O15085	ARHGEF11	9826	REACTOME	Signaling by GPCR
O15085	ARHGEF11	9826	REACTOME	Signaling by Rho GTPases
O15085	ARHGEF11	9826	REACTOME	p75 NTR receptor-mediated signalling
Q13510	ASAH1	427	BioCarta	phospholipids as signalling intermediaries
Q13510	ASAH1	427	EHMN	Glycosphingolipid metabolism
Q13510	ASAH1	427	HumanCyc	sphingosine and sphingosine-1-phosphate metabolism
Q13510	ASAH1	427	KEGG	Lysosome
Q13510	ASAH1	427	KEGG	Sphingolipid metabolism
Q13510	ASAH1	427	KEGG	Sphingolipid signaling
Q13510	ASAH1	427	PID	Ceramide signaling
Q13510	ASAH1	427	REACTOME	Glycosphingolipid metabolism
Q13510	ASAH1	427	REACTOME	Immune System
Q13510	ASAH1	427	REACTOME	Innate Immune System
Q13510	ASAH1	427	REACTOME	Metabolism
Q13510	ASAH1	427	REACTOME	Metabolism of lipids
Q13510	ASAH1	427	REACTOME	Neutrophil degranulation
Q13510	ASAH1	427	REACTOME	Sphingolipid metabolism
Q13510	ASAH1	427	UniProt_Pathways	Lipid metabolism; sphingolipid metabolism
Q13510	ASAH1	427	WikiPathways	Signal Transduction of S1P Receptor
Q13510	ASAH1	427	WikiPathways	Sphingolipid
Q13510	ASAH1	427	stke	Adrenergic Pathway
Q13510	ASAH1	427	stke	G alpha i Pathway
Q13510	ASAH1	427	stke	G alpha s Pathway
Q13510	ASAH1	427	stke	Granule Cell Survival Pathway
Q13510	ASAH1	427	stke	Myocyte Adrenergic Pathway
Q13510	ASAH1	427	stke	PAC1 Receptor Pathway
Q93050	ATP6V0A1	535	EHMN	Purine metabolism
Q93050	ATP6V0A1	535	HumanCyc	adenosine ribonucleotides <i>de novo</i> biosynthesis
Q93050	ATP6V0A1	535	HumanCyc	purine nucleotides <i>de novo</i> biosynthesis
Q93050	ATP6V0A1	535	HumanCyc	superpathway of purine nucleotide salvage
Q93050	ATP6V0A1	535	KEGG	Collecting duct acid secretion
Q93050	ATP6V0A1	535	KEGG	Epithelial cell signaling in Helicobacter pylori infection
Q93050	ATP6V0A1	535	KEGG	Human papillomavirus infection
Q93050	ATP6V0A1	535	KEGG	Lysosome
Q93050	ATP6V0A1	535	KEGG	Oxidative phosphorylation
Q93050	ATP6V0A1	535	KEGG	Phagosome
Q93050	ATP6V0A1	535	KEGG	Rheumatoid arthritis
Q93050	ATP6V0A1	535	KEGG	Synaptic vesicle cycle
Q93050	ATP6V0A1	535	KEGG	Tuberculosis
Q93050	ATP6V0A1	535	KEGG	Vibrio cholerae infection
Q93050	ATP6V0A1	535	REACTOME	Immune System
Q93050	ATP6V0A1	535	REACTOME	Innate Immune System
Q93050	ATP6V0A1	535	REACTOME	Insulin receptor recycling
Q93050	ATP6V0A1	535	REACTOME	Ion channel transport
Q93050	ATP6V0A1	535	REACTOME	Iron uptake and transport
Q93050	ATP6V0A1	535	REACTOME	Neutrophil degranulation
Q93050	ATP6V0A1	535	REACTOME	ROS and RNS production in phagocytes
Q93050	ATP6V0A1	535	REACTOME	Signal Transduction
Q93050	ATP6V0A1	535	REACTOME	Signaling by Insulin receptor
Q93050	ATP6V0A1	535	REACTOME	Signaling by Receptor Tyrosine Kinases
Q93050	ATP6V0A1	535	REACTOME	Transferrin endocytosis and recycling
Q93050	ATP6V0A1	535	REACTOME	Transport of small molecules
Q9BZR8	BCL2L14	79370	PID	Direct p53 effectors
Q9BZR8	BCL2L14	79370	REACTOME	Gene expression (Transcription)
Q9BZR8	BCL2L14	79370	REACTOME	Generic Transcription Pathway
Q9BZR8	BCL2L14	79370	REACTOME	RNA Polymerase II Transcription
Q9BZR8	BCL2L14	79370	REACTOME	TP53 Regulates Transcription of Cell Death Genes
Q9BZR8	BCL2L14	79370	REACTOME	TP53 regulates transcription of several additional cell death genes whose specific roles in p53-dependent apoptosis remain uncertain
Q9BZR8	BCL2L14	79370	REACTOME	Transcriptional Regulation by TP53
Q9BZR8	BCL2L14	79370	WikiPathways	Regulation of Apoptosis by Parathyroid Hormone-related Protein
O15392	BIRC5	332	ACSN2	MITOCHONDRIAL METABOLISM
O15392	BIRC5	332	ACSN2	APOPTOSIS
O15392	BIRC5	332	ACSN2	CASPASES
O15392	BIRC5	332	ACSN2	EMT REGULATORS
O15392	BIRC5	332	ACSN2	MITOCHONDRIAL GENES
O15392	BIRC5	332	BioCarta	b cell survival
O15392	BIRC5	332	IPAVS	acute Myeloid leukemia Signaling
O15392	BIRC5	332	KEGG	Apoptosis
O15392	BIRC5	332	KEGG	Apoptosis - multiple species
O15392	BIRC5	332	KEGG	Colorectal cancer
O15392	BIRC5	332	KEGG	Hepatitis B
O15392	BIRC5	332	KEGG	Hippo signaling
O15392	BIRC5	332	KEGG	Pathways in cancer
O15392	BIRC5	332	OntoCancro	Apoptosis
O15392	BIRC5	332	OntoCancro	Base.excision.repair..BER.
O15392	BIRC5	332	OntoCancro	Cell.Cycle
O15392	BIRC5	332	OntoCancro	Chromosome.Stability
O15392	BIRC5	332	OntoCancro	Expanded.Apoptosis
O15392	BIRC5	332	OntoCancro	Homologous.recombination..HR.
O15392	BIRC5	332	OntoCancro	Mismatch.repair..MMR.
O15392	BIRC5	332	OntoCancro	Non.homologous.end.joining
O15392	BIRC5	332	OntoCancro	Nucleotide.excision.repair..NER.
O15392	BIRC5	332	PID	Aurora A signaling
O15392	BIRC5	332	PID	Aurora B signaling
O15392	BIRC5	332	PID	FOXM1 transcription factor network
O15392	BIRC5	332	PID	Validated targets of C-MYC transcriptional activation
O15392	BIRC5	332	Panther_Pathway	Angiogenesis
O15392	BIRC5	332	REACTOME	Amplification of signal from unattached kinetochores via a MAD2 inhibitory signal
O15392	BIRC5	332	REACTOME	Amplification of signal from the kinetochores
O15392	BIRC5	332	REACTOME	Cell Cycle
O15392	BIRC5	332	REACTOME	Cell Cycle Checkpoints
O15392	BIRC5	332	REACTOME	Cell Cycle	Mitotic
O15392	BIRC5	332	REACTOME	Cytokine Signaling in Immune system
O15392	BIRC5	332	REACTOME	Gene expression (Transcription)
O15392	BIRC5	332	REACTOME	Generic Transcription Pathway
O15392	BIRC5	332	REACTOME	Immune System
O15392	BIRC5	332	REACTOME	Interleukin-4 and Interleukin-13 signaling
O15392	BIRC5	332	REACTOME	M Phase
O15392	BIRC5	332	REACTOME	Metabolism of proteins
O15392	BIRC5	332	REACTOME	Mitotic Anaphase
O15392	BIRC5	332	REACTOME	Mitotic Metaphase and Anaphase
O15392	BIRC5	332	REACTOME	Mitotic Prometaphase
O15392	BIRC5	332	REACTOME	Mitotic Spindle Checkpoint
O15392	BIRC5	332	REACTOME	Neddylation
O15392	BIRC5	332	REACTOME	Post-translational protein modification
O15392	BIRC5	332	REACTOME	RHO GTPase Effectors
O15392	BIRC5	332	REACTOME	RHO GTPases Activate Formins
O15392	BIRC5	332	REACTOME	RNA Polymerase II Transcription
O15392	BIRC5	332	REACTOME	Resolution of Sister Chromatid Cohesion
O15392	BIRC5	332	REACTOME	SUMO E3 ligases SUMOylate target proteins
O15392	BIRC5	332	REACTOME	SUMOylation
O15392	BIRC5	332	REACTOME	SUMOylation of DNA replication proteins
O15392	BIRC5	332	REACTOME	Separation of Sister Chromatids
O15392	BIRC5	332	REACTOME	Signal Transduction
O15392	BIRC5	332	REACTOME	Signaling by Interleukins
O15392	BIRC5	332	REACTOME	Signaling by Rho GTPases
O15392	BIRC5	332	REACTOME	TP53 Regulates Transcription of Cell Death Genes
O15392	BIRC5	332	REACTOME	TP53 regulates transcription of several additional cell death genes whose specific roles in p53-dependent apoptosis remain uncertain
O15392	BIRC5	332	REACTOME	Transcriptional Regulation by TP53
O15392	BIRC5	332	Spike	Apoptosis
O15392	BIRC5	332	Spike	Apoptosis Anti-Apoptosis Network
O15392	BIRC5	332	Spike	Caspases Cascade
O15392	BIRC5	332	WikiPathways	Apoptosis
O15392	BIRC5	332	WikiPathways	Apoptosis Modulation and Signaling
O15392	BIRC5	332	WikiPathways	Apoptosis-related network due to altered Notch3 in ovarian cancer
O15392	BIRC5	332	WikiPathways	Chromosomal and microsatellite instability in colorectal cancer
O15392	BIRC5	332	WikiPathways	Extracellular vesicles in the crosstalk of cardiac cells
O15392	BIRC5	332	WikiPathways	Hepatitis C and Hepatocellular Carcinoma
O15392	BIRC5	332	WikiPathways	IL-4 Signaling
O15392	BIRC5	332	WikiPathways	Interleukin-11 Signaling
O15392	BIRC5	332	WikiPathways	Photodynamic therapy-induced HIF-1 survival signaling
O15392	BIRC5	332	WikiPathways	Photodynamic therapy-induced NF-kB survival signaling
O15392	BIRC5	332	WikiPathways	RAC1/PAK1/p38/MMP2
O15392	BIRC5	332	stke	Mitochondrial Pathway of Apoptosis: Caspases
O15392	BIRC5	332	systems-biology.org	Skeletal muscle v2.9
O15392	BIRC5	332	systems-biology.org	Toll-Like receptor signaling network
O15392	BIRC5	332	systems-biology.org	adipocyte v2.1
O15392	BIRC5	332	systems-biology.org	beta cell v2.3
O15392	BIRC5	332	systems-biology.org	hepatocyte v2.9
P17213	BPI	671	REACTOME	Antimicrobial peptides
P17213	BPI	671	REACTOME	Immune System
P17213	BPI	671	REACTOME	Innate Immune System
P17213	BPI	671	REACTOME	Neutrophil degranulation
P17213	BPI	671	REACTOME	Toll Like Receptor 4 (TLR4) Cascade
P17213	BPI	671	REACTOME	Toll-like Receptor Cascades
Q06187	BTK	695	BioCarta	bcr signaling
Q06187	BTK	695	BioCarta	fc epsilon receptor i signaling in mast cells
Q06187	BTK	695	BioCarta	phosphoinositides and their downstream targets
Q06187	BTK	695	INOH	EPO signaling
Q06187	BTK	695	INOH	IL-7 signaling
Q06187	BTK	695	INOH	JAK STAT pathway and regulation
Q06187	BTK	695	INOH	VEGF
Q06187	BTK	695	IPAVS	ANG II and JAK STAT interactions in mediating cardiac myocyte function
Q06187	BTK	695	IPAVS	Cardiac Hypertrophy
Q06187	BTK	695	IPAVS	FAS signaling in cardiac hypertrophy
Q06187	BTK	695	IPAVS	GP130 JAK STAT
Q06187	BTK	695	IPAVS	JAK STAT pathway in postconditioning ischemia
Q06187	BTK	695	KEGG	B cell receptor signaling
Q06187	BTK	695	KEGG	Epstein-Barr virus infection
Q06187	BTK	695	KEGG	Fc epsilon RI signaling
Q06187	BTK	695	KEGG	NF-kappa B signaling
Q06187	BTK	695	KEGG	Osteoclast differentiation
Q06187	BTK	695	KEGG	Platelet activation
Q06187	BTK	695	KEGG	Primary immunodeficiency
Q06187	BTK	695	NetPath	BCR
Q06187	BTK	695	NetPath	IL6
Q06187	BTK	695	PID	BCR signaling
Q06187	BTK	695	PID	Class I PI3K signaling events
Q06187	BTK	695	PID	EPO signaling
Q06187	BTK	695	PID	FAS (CD95) signaling
Q06187	BTK	695	PID	Fc-epsilon receptor I signaling in mast cells
Q06187	BTK	695	Panther_Pathway	B cell activation
Q06187	BTK	695	REACTOME	Adaptive Immune System
Q06187	BTK	695	REACTOME	Antigen activates B Cell Receptor (BCR) leading to generation of second messengers
Q06187	BTK	695	REACTOME	Antigen processing-Cross presentation
Q06187	BTK	695	REACTOME	Class I MHC mediated antigen processing & presentation
Q06187	BTK	695	REACTOME	DAP12 interactions
Q06187	BTK	695	REACTOME	DAP12 signaling
Q06187	BTK	695	REACTOME	Disease
Q06187	BTK	695	REACTOME	Diseases associated with the TLR signaling cascade
Q06187	BTK	695	REACTOME	Diseases of Immune System
Q06187	BTK	695	REACTOME	ER-Phagosome
Q06187	BTK	695	REACTOME	FCERI mediated Ca+2 mobilization
Q06187	BTK	695	REACTOME	Fc epsilon receptor (FCERI) signaling
Q06187	BTK	695	REACTOME	Fcgamma receptor (FCGR) dependent phagocytosis
Q06187	BTK	695	REACTOME	G alpha (12/13) signalling events
Q06187	BTK	695	REACTOME	G alpha (q) signalling events
Q06187	BTK	695	REACTOME	G beta:gamma signalling through BTK
Q06187	BTK	695	REACTOME	G-protein beta:gamma signalling
Q06187	BTK	695	REACTOME	GPCR downstream signalling
Q06187	BTK	695	REACTOME	IRAK4 deficiency (TLR2/4)
Q06187	BTK	695	REACTOME	Immune System
Q06187	BTK	695	REACTOME	Innate Immune System
Q06187	BTK	695	REACTOME	MyD88 deficiency (TLR2/4)
Q06187	BTK	695	REACTOME	MyD88:MAL(TIRAP) cascade initiated on plasma membrane
Q06187	BTK	695	REACTOME	RHO GTPase Effectors
Q06187	BTK	695	REACTOME	RHO GTPases Activate WASPs and WAVEs
Q06187	BTK	695	REACTOME	Regulation of actin dynamics for phagocytic cup formation
Q06187	BTK	695	REACTOME	Signal Transduction
Q06187	BTK	695	REACTOME	Signaling by GPCR
Q06187	BTK	695	REACTOME	Signaling by Rho GTPases
Q06187	BTK	695	REACTOME	Signaling by the B Cell Receptor (BCR)
Q06187	BTK	695	REACTOME	Toll Like Receptor 2 (TLR2) Cascade
Q06187	BTK	695	REACTOME	Toll Like Receptor 4 (TLR4) Cascade
Q06187	BTK	695	REACTOME	Toll Like Receptor TLR1:TLR2 Cascade
Q06187	BTK	695	REACTOME	Toll Like Receptor TLR6:TLR2 Cascade
Q06187	BTK	695	REACTOME	Toll-like Receptor Cascades
Q06187	BTK	695	SMPDB	Fc Epsilon Receptor I Signaling in Mast Cells
Q06187	BTK	695	WikiPathways	B Cell Receptor Signaling
Q06187	BTK	695	WikiPathways	IL-5 Signaling
Q06187	BTK	695	WikiPathways	Kit receptor signaling
Q06187	BTK	695	WikiPathways	Regulation of toll-like receptor signaling
Q06187	BTK	695	WikiPathways	Thymic Stromal LymphoPoietin (TSLP) Signaling
Q06187	BTK	695	stke	B Cell Antigen Receptor
Q06187	BTK	695	stke	Fas Signaling Pathway
Q06187	BTK	695	stke	G alpha 12 Pathway
Q06187	BTK	695	stke	PI3K Class IB Pathway in Neutrophils
Q06187	BTK	695	stke	PI3K Pathway
Q06187	BTK	695	systems-biology.org	Toll-Like receptor signaling network
O60566	BUB1B	701	KEGG	Cell cycle
O60566	BUB1B	701	KEGG	Human T-cell leukemia virus 1 infection
O60566	BUB1B	701	OntoCancro	Apoptosis
O60566	BUB1B	701	OntoCancro	Base.excision.repair..BER.
O60566	BUB1B	701	OntoCancro	Cell.Cycle
O60566	BUB1B	701	OntoCancro	Chromosome.Stability
O60566	BUB1B	701	OntoCancro	Expanded.Apoptosis
O60566	BUB1B	701	OntoCancro	Homologous.recombination..HR.
O60566	BUB1B	701	OntoCancro	Mismatch.repair..MMR.
O60566	BUB1B	701	OntoCancro	Non.homologous.end.joining
O60566	BUB1B	701	OntoCancro	Nucleotide.excision.repair..NER.
O60566	BUB1B	701	PID	PLK1 signaling events
O60566	BUB1B	701	REACTOME	APC-Cdc20 mediated degradation of Nek2A
O60566	BUB1B	701	REACTOME	APC/C-mediated degradation of cell cycle proteins
O60566	BUB1B	701	REACTOME	APC/C:Cdc20 mediated degradation of mitotic proteins
O60566	BUB1B	701	REACTOME	APC:Cdc20 mediated degradation of cell cycle proteins prior to satisfation of the cell cycle checkpoint
O60566	BUB1B	701	REACTOME	Activation of APC/C and APC/C:Cdc20 mediated degradation of mitotic proteins
O60566	BUB1B	701	REACTOME	Amplification of signal from unattached kinetochores via a MAD2 inhibitory signal
O60566	BUB1B	701	REACTOME	Amplification of signal from the kinetochores
O60566	BUB1B	701	REACTOME	Cdc20:Phospho-APC/C mediated degradation of Cyclin A
O60566	BUB1B	701	REACTOME	Cell Cycle
O60566	BUB1B	701	REACTOME	Cell Cycle Checkpoints
O60566	BUB1B	701	REACTOME	Cell Cycle	Mitotic
O60566	BUB1B	701	REACTOME	Inactivation of APC/C via direct inhibition of the APC/C complex
O60566	BUB1B	701	REACTOME	Inhibition of the proteolytic activity of APC/C required for the onset of anaphase by mitotic spindle checkpoint components
O60566	BUB1B	701	REACTOME	M Phase
O60566	BUB1B	701	REACTOME	Mitotic Anaphase
O60566	BUB1B	701	REACTOME	Mitotic Metaphase and Anaphase
O60566	BUB1B	701	REACTOME	Mitotic Prometaphase
O60566	BUB1B	701	REACTOME	Mitotic Spindle Checkpoint
O60566	BUB1B	701	REACTOME	RHO GTPase Effectors
O60566	BUB1B	701	REACTOME	RHO GTPases Activate Formins
O60566	BUB1B	701	REACTOME	Regulation of APC/C activators between G1/S and early anaphase
O60566	BUB1B	701	REACTOME	Regulation of mitotic cell cycle
O60566	BUB1B	701	REACTOME	Resolution of Sister Chromatid Cohesion
O60566	BUB1B	701	REACTOME	Separation of Sister Chromatids
O60566	BUB1B	701	REACTOME	Signal Transduction
O60566	BUB1B	701	REACTOME	Signaling by Rho GTPases
O60566	BUB1B	701	WikiPathways	Regulation of sister chromatid separation at the metaphase-anaphase transition
P21730	C5AR1	728	REACTOME	Immune System
P21730	C5AR1	728	KEGG	Complement and coagulation cascades
P21730	C5AR1	728	KEGG	Neuroactive ligand-receptor interaction
P21730	C5AR1	728	KEGG	Staphylococcus aureus infection
P21730	C5AR1	728	Panther_Pathway	Inflammation mediated by chemokine and cytokine signaling
P21730	C5AR1	728	REACTOME	Class A/1 (Rhodopsin-like receptors)
P21730	C5AR1	728	REACTOME	Complement cascade
P21730	C5AR1	728	REACTOME	G alpha (i) signalling events
P21730	C5AR1	728	REACTOME	GPCR downstream signalling
P21730	C5AR1	728	REACTOME	GPCR ligand binding
P21730	C5AR1	728	REACTOME	Innate Immune System
P21730	C5AR1	728	REACTOME	Neutrophil degranulation
P21730	C5AR1	728	REACTOME	Peptide ligand-binding receptors
P21730	C5AR1	728	REACTOME	Regulation of Complement cascade
P21730	C5AR1	728	REACTOME	Signal Transduction
P21730	C5AR1	728	REACTOME	Signaling by GPCR
P21730	C5AR1	728	WikiPathways	Complement and Coagulation Cascades
P21730	C5AR1	728	WikiPathways	Human Complement System
P21730	C5AR1	728	WikiPathways	Oxidative Damage
P21730	C5AR1	728	WikiPathways	Peptide GPCRs
P21730	C5AR1	728	stke	PI3K Class IB Pathway in Neutrophils
P21730	C5AR1	728	systems-biology.org	Macrophage Map Update ver2 re
Q5XLA6	CARD17	440068	OntoCancro	Apoptosis
Q5XLA6	CARD17	440068	KEGG	NOD-like receptor signaling
Q5XLA6	CARD17	440068	OntoCancro	Base.excision.repair..BER.
Q5XLA6	CARD17	440068	OntoCancro	Cell.Cycle
Q5XLA6	CARD17	440068	OntoCancro	Chromosome.Stability
Q5XLA6	CARD17	440068	OntoCancro	Expanded.Apoptosis
Q5XLA6	CARD17	440068	OntoCancro	Homologous.recombination..HR.
Q5XLA6	CARD17	440068	OntoCancro	Mismatch.repair..MMR.
Q5XLA6	CARD17	440068	OntoCancro	Non.homologous.end.joining
Q5XLA6	CARD17	440068	OntoCancro	Nucleotide.excision.repair..NER.
Q9H257	CARD9	64170	KEGG	C-type lectin receptor signaling
Q9H257	CARD9	64170	KEGG	NOD-like receptor signaling
Q9H257	CARD9	64170	KEGG	Tuberculosis
Q9H257	CARD9	64170	OntoCancro	Apoptosis
Q9H257	CARD9	64170	OntoCancro	Base.excision.repair..BER.
Q9H257	CARD9	64170	OntoCancro	Cell.Cycle
Q9H257	CARD9	64170	OntoCancro	Chromosome.Stability
Q9H257	CARD9	64170	OntoCancro	Expanded.Apoptosis
Q9H257	CARD9	64170	OntoCancro	Homologous.recombination..HR.
Q9H257	CARD9	64170	OntoCancro	Mismatch.repair..MMR.
Q9H257	CARD9	64170	OntoCancro	Non.homologous.end.joining
Q9H257	CARD9	64170	OntoCancro	Nucleotide.excision.repair..NER.
Q9H257	CARD9	64170	RB-Pathways	E2F6-8 module
Q9H257	CARD9	64170	RB-Pathways	rb map
Q9H257	CARD9	64170	REACTOME	C-type lectin receptors (CLRs)
Q9H257	CARD9	64170	REACTOME	CLEC7A (Dectin-1) signaling
Q9H257	CARD9	64170	REACTOME	Immune System
Q9H257	CARD9	64170	REACTOME	Innate Immune System
Q9H257	CARD9	64170	WikiPathways	Nucleotide-binding Oligomerization Domain (NOD)
Q8TDQ1	CD300LF	146722	REACTOME	Adaptive Immune System
Q8TDQ1	CD300LF	146722	REACTOME	Immune System
Q8TDQ1	CD300LF	146722	REACTOME	Immunoregulatory interactions between a Lymphoid and a non-Lymphoid cell
P20138	CD33	945	ACSN2	MARKERS MDSC
P20138	CD33	945	KEGG	Hematopoietic cell lineage
P20138	CD33	945	PharmGKB	Gemtuzumab ozogamicin Pathway Pharmacokinetics Pharmacodynamics
P20138	CD33	945	REACTOME	Adaptive Immune System
P20138	CD33	945	REACTOME	Immune System
P20138	CD33	945	REACTOME	Immunoregulatory interactions between a Lymphoid and a non-Lymphoid cell
P20138	CD33	945	REACTOME	Innate Immune System
P20138	CD33	945	REACTOME	Neutrophil degranulation
P16671	CD36	948	REACTOME	Binding and Uptake of Ligands by Scavenger Receptors
P16671	CD36	948	ACSN2	DANGER SIGNAL
P16671	CD36	948	ACSN2	IMMUNOSUPPRESSIVE CYTOKINE
P16671	CD36	948	BioCarta	tsp-1 induced apoptosis in microvascular endothelial cell
P16671	CD36	948	KEGG	AMPK signaling
P16671	CD36	948	KEGG	Adipocytokine signaling
P16671	CD36	948	KEGG	Cholesterol metabolism
P16671	CD36	948	KEGG	ECM-receptor interaction
P16671	CD36	948	KEGG	Fat digestion and absorption
P16671	CD36	948	KEGG	Hematopoietic cell lineage
P16671	CD36	948	KEGG	Insulin resistance
P16671	CD36	948	KEGG	Malaria
P16671	CD36	948	KEGG	PPAR signaling
P16671	CD36	948	KEGG	Phagosome
P16671	CD36	948	PharmGKB	Platelet Aggregation Inhibitor Pathway Pharmacodynamics
P16671	CD36	948	REACTOME	Adaptive Immune System
P16671	CD36	948	REACTOME	Antigen processing-Cross presentation
P16671	CD36	948	REACTOME	Class I MHC mediated antigen processing & presentation
P16671	CD36	948	REACTOME	Cross-presentation of particulate exogenous antigens (phagosomes)
P16671	CD36	948	REACTOME	Cytokine Signaling in Immune system
P16671	CD36	948	REACTOME	Developmental Biology
P16671	CD36	948	REACTOME	Disease
P16671	CD36	948	REACTOME	Diseases associated with the TLR signaling cascade
P16671	CD36	948	REACTOME	Diseases of Immune System
P16671	CD36	948	REACTOME	ER-Phagosome
P16671	CD36	948	REACTOME	Free fatty acids regulate insulin secretion
P16671	CD36	948	REACTOME	Hemostasis
P16671	CD36	948	REACTOME	IRAK4 deficiency (TLR2/4)
P16671	CD36	948	REACTOME	Immune System
P16671	CD36	948	REACTOME	Innate Immune System
P16671	CD36	948	REACTOME	Integration of energy metabolism
P16671	CD36	948	REACTOME	Interleukin-4 and Interleukin-13 signaling
P16671	CD36	948	REACTOME	Intracellular metabolism of fatty acids regulates insulin secretion
P16671	CD36	948	REACTOME	Metabolism
P16671	CD36	948	REACTOME	Metabolism of lipids
P16671	CD36	948	REACTOME	MyD88 deficiency (TLR2/4)
P16671	CD36	948	REACTOME	MyD88:MAL(TIRAP) cascade initiated on plasma membrane
P16671	CD36	948	REACTOME	Neutrophil degranulation
P16671	CD36	948	REACTOME	PPARA activates gene expression
P16671	CD36	948	REACTOME	Platelet activation	signaling and aggregation
P16671	CD36	948	REACTOME	Platelet degranulation
P16671	CD36	948	REACTOME	Regulation of TLR by endogenous ligand
P16671	CD36	948	REACTOME	Regulation of insulin secretion
P16671	CD36	948	REACTOME	Regulation of lipid metabolism by Peroxisome proliferator-activated receptor alpha (PPARalpha)
P16671	CD36	948	REACTOME	Response to elevated platelet cytosolic Ca2+
P16671	CD36	948	REACTOME	Scavenging by Class B Receptors
P16671	CD36	948	REACTOME	Signaling by Interleukins
P16671	CD36	948	REACTOME	Toll Like Receptor 2 (TLR2) Cascade
P16671	CD36	948	REACTOME	Toll Like Receptor 4 (TLR4) Cascade
P16671	CD36	948	REACTOME	Toll Like Receptor TLR1:TLR2 Cascade
P16671	CD36	948	REACTOME	Toll Like Receptor TLR6:TLR2 Cascade
P16671	CD36	948	REACTOME	Toll-like Receptor Cascades
P16671	CD36	948	REACTOME	Transcriptional regulation of white adipocyte differentiation
P16671	CD36	948	REACTOME	Vesicle-mediated transport
P16671	CD36	948	WikiPathways	Aryl Hydrocarbon Receptor
P16671	CD36	948	WikiPathways	PPAR signaling
P16671	CD36	948	WikiPathways	Vitamin A and Carotenoid Metabolism
P16671	CD36	948	systems-biology.org	Macrophage Map Update ver2 re
P16671	CD36	948	systems-biology.org	Skeletal muscle v2.9
P16671	CD36	948	systems-biology.org	adipocyte v2.1
P16671	CD36	948	systems-biology.org	beta cell v2.3
P16671	CD36	948	systems-biology.org	hepatocyte v2.9
P01732	CD8A	925	ACSN2	MARKERS DC
P01732	CD8A	925	KEGG	Antigen processing and presentation
P01732	CD8A	925	KEGG	Cell adhesion molecules (CAMs)
P01732	CD8A	925	KEGG	Hematopoietic cell lineage
P01732	CD8A	925	KEGG	Primary immunodeficiency
P01732	CD8A	925	KEGG	T cell receptor signaling
P01732	CD8A	925	NetPath	TCR
P01732	CD8A	925	PID	Downstream signaling in na&#xef;ve CD8+ T cells
P01732	CD8A	925	PID	IL12-mediated signaling events
P01732	CD8A	925	PID	TCR signaling in na&#xef;ve CD8+ T cells
P01732	CD8A	925	REACTOME	Adaptive Immune System
P01732	CD8A	925	REACTOME	Immune System
P01732	CD8A	925	REACTOME	Immunoregulatory interactions between a Lymphoid and a non-Lymphoid cell
P01732	CD8A	925	WikiPathways	T-Cell Receptor and Co-stimulatory Signaling
P01732	CD8A	925	WikiPathways	T-Cell antigen Receptor (TCR) Signaling
P01732	CD8A	925	WikiPathways	T-Cell antigen Receptor (TCR) pathway during Staphylococcus aureus infection
P10966	CD8B	926	KEGG	Antigen processing and presentation
P10966	CD8B	926	KEGG	Cell adhesion molecules (CAMs)
P10966	CD8B	926	KEGG	Hematopoietic cell lineage
P10966	CD8B	926	KEGG	Primary immunodeficiency
P10966	CD8B	926	KEGG	T cell receptor signaling
P10966	CD8B	926	PID	Downstream signaling in na&#xef;ve CD8+ T cells
P10966	CD8B	926	PID	IL12-mediated signaling events
P10966	CD8B	926	PID	TCR signaling in na&#xef;ve CD8+ T cells
P10966	CD8B	926	REACTOME	Adaptive Immune System
P10966	CD8B	926	REACTOME	Disease
P10966	CD8B	926	REACTOME	HIV Infection
P10966	CD8B	926	REACTOME	Host Interactions of HIV factors
P10966	CD8B	926	REACTOME	Immune System
P10966	CD8B	926	REACTOME	Immunoregulatory interactions between a Lymphoid and a non-Lymphoid cell
P10966	CD8B	926	REACTOME	Infectious disease
P10966	CD8B	926	REACTOME	Nef Mediated CD8 Down-regulation
P10966	CD8B	926	REACTOME	Nef-mediates down modulation of cell surface receptors by recruiting them to clathrin adapters
P10966	CD8B	926	REACTOME	The role of Nef in HIV-1 replication and disease pathogenesis
P10966	CD8B	926	WikiPathways	T-Cell Receptor and Co-stimulatory Signaling
P32320	CDA	978	SMPDB	MNGIE (Mitochondrial Neurogastrointestinal Encephalopathy)
P32320	CDA	978	EHMN	Pyrimidine metabolism
P32320	CDA	978	HumanCyc	pyrimidine deoxyribonucleosides degradation
P32320	CDA	978	HumanCyc	pyrimidine deoxyribonucleosides salvage
P32320	CDA	978	HumanCyc	pyrimidine ribonucleosides degradation
P32320	CDA	978	HumanCyc	pyrimidine ribonucleosides salvage I
P32320	CDA	978	HumanCyc	superpathway of pyrimidine deoxyribonucleoside salvage
P32320	CDA	978	INOH	Pyrimidine nucleotides nucleosides metabolism
P32320	CDA	978	KEGG	Drug metabolism - other enzymes
P32320	CDA	978	KEGG	Pyrimidine metabolism
P32320	CDA	978	Panther_Pathway	Pyrimidine metabolsim
P32320	CDA	978	Panther_Pathway	Salvage pyrimidine deoxyribonucleotides
P32320	CDA	978	PharmGKB	Fluoropyrimidine Pathway Pharmacokinetics
P32320	CDA	978	PharmGKB	Gemcitabine Pathway Pharmacokinetics Pharmacodynamics
P32320	CDA	978	REACTOME	Immune System
P32320	CDA	978	REACTOME	Innate Immune System
P32320	CDA	978	REACTOME	Metabolism
P32320	CDA	978	REACTOME	Metabolism of nucleotides
P32320	CDA	978	REACTOME	Neutrophil degranulation
P32320	CDA	978	REACTOME	Nucleotide salvage
P32320	CDA	978	REACTOME	Pyrimidine salvage
P32320	CDA	978	SMPDB	Beta Ureidopropionase Deficiency
P32320	CDA	978	SMPDB	Capecitabine Action Pathway
P32320	CDA	978	SMPDB	Capecitabine Metabolism Pathway
P32320	CDA	978	SMPDB	Dihydropyrimidinase Deficiency
P32320	CDA	978	SMPDB	Pyrimidine Metabolism
P32320	CDA	978	SMPDB	UMP Synthase Deiciency (Orotic Aciduria)
P32320	CDA	978	WikiPathways	Fluoropyrimidine Activity
P32320	CDA	978	WikiPathways	Pyrimidine metabolism
Q12834	CDC20	991	ACSN2	M CC PHASE
Q12834	CDC20	991	ACSN2	WNT CANONICAL
Q12834	CDC20	991	KEGG	Cell cycle
Q12834	CDC20	991	KEGG	Human T-cell leukemia virus 1 infection
Q12834	CDC20	991	KEGG	Oocyte meiosis
Q12834	CDC20	991	KEGG	Ubiquitin mediated proteolysis
Q12834	CDC20	991	KEGG	Viral carcinogenesis
Q12834	CDC20	991	OntoCancro	Apoptosis
Q12834	CDC20	991	OntoCancro	Base.excision.repair..BER.
Q12834	CDC20	991	OntoCancro	Cell.Cycle
Q12834	CDC20	991	OntoCancro	Chromosome.Stability
Q12834	CDC20	991	OntoCancro	Expanded.Apoptosis
Q12834	CDC20	991	OntoCancro	Homologous.recombination..HR.
Q12834	CDC20	991	OntoCancro	Mismatch.repair..MMR.
Q12834	CDC20	991	OntoCancro	Non.homologous.end.joining
Q12834	CDC20	991	OntoCancro	Nucleotide.excision.repair..NER.
Q12834	CDC20	991	PID	PLK1 signaling events
Q12834	CDC20	991	RB-Pathways	APC module
Q12834	CDC20	991	RB-Pathways	CycB1 CDC2 module
Q12834	CDC20	991	RB-Pathways	Wee1 module
Q12834	CDC20	991	RB-Pathways	cycA2 CDK2 module
Q12834	CDC20	991	RB-Pathways	rb map
Q12834	CDC20	991	REACTOME	APC-Cdc20 mediated degradation of Nek2A
Q12834	CDC20	991	REACTOME	APC/C-mediated degradation of cell cycle proteins
Q12834	CDC20	991	REACTOME	APC/C:Cdc20 mediated degradation of Cyclin B
Q12834	CDC20	991	REACTOME	APC/C:Cdc20 mediated degradation of Securin
Q12834	CDC20	991	REACTOME	APC/C:Cdc20 mediated degradation of mitotic proteins
Q12834	CDC20	991	REACTOME	APC/C:Cdh1 mediated degradation of Cdc20 and other APC/C:Cdh1 targeted proteins in late mitosis/early G1
Q12834	CDC20	991	REACTOME	APC:Cdc20 mediated degradation of cell cycle proteins prior to satisfation of the cell cycle checkpoint
Q12834	CDC20	991	REACTOME	Activation of APC/C and APC/C:Cdc20 mediated degradation of mitotic proteins
Q12834	CDC20	991	REACTOME	Adaptive Immune System
Q12834	CDC20	991	REACTOME	Amplification of signal from unattached kinetochores via a MAD2 inhibitory signal
Q12834	CDC20	991	REACTOME	Amplification of signal from the kinetochores
Q12834	CDC20	991	REACTOME	Antigen processing: Ubiquitination & Proteasome degradation
Q12834	CDC20	991	REACTOME	Cdc20:Phospho-APC/C mediated degradation of Cyclin A
Q12834	CDC20	991	REACTOME	Cell Cycle
Q12834	CDC20	991	REACTOME	Cell Cycle Checkpoints
Q12834	CDC20	991	REACTOME	Cell Cycle	Mitotic
Q12834	CDC20	991	REACTOME	Class I MHC mediated antigen processing & presentation
Q12834	CDC20	991	REACTOME	Conversion from APC/C:Cdc20 to APC/C:Cdh1 in late anaphase
Q12834	CDC20	991	REACTOME	Deubiquitination
Q12834	CDC20	991	REACTOME	Immune System
Q12834	CDC20	991	REACTOME	Inactivation of APC/C via direct inhibition of the APC/C complex
Q12834	CDC20	991	REACTOME	Inhibition of the proteolytic activity of APC/C required for the onset of anaphase by mitotic spindle checkpoint components
Q12834	CDC20	991	REACTOME	M Phase
Q12834	CDC20	991	REACTOME	Metabolism of proteins
Q12834	CDC20	991	REACTOME	Mitotic Anaphase
Q12834	CDC20	991	REACTOME	Mitotic Metaphase and Anaphase
Q12834	CDC20	991	REACTOME	Mitotic Prometaphase
Q12834	CDC20	991	REACTOME	Mitotic Spindle Checkpoint
Q12834	CDC20	991	REACTOME	Phosphorylation of Emi1
Q12834	CDC20	991	REACTOME	Post-translational protein modification
Q12834	CDC20	991	REACTOME	RHO GTPase Effectors
Q12834	CDC20	991	REACTOME	RHO GTPases Activate Formins
Q12834	CDC20	991	REACTOME	Regulation of APC/C activators between G1/S and early anaphase
Q12834	CDC20	991	REACTOME	Regulation of mitotic cell cycle
Q12834	CDC20	991	REACTOME	Resolution of Sister Chromatid Cohesion
Q12834	CDC20	991	REACTOME	SCF-beta-TrCP mediated degradation of Emi1
Q12834	CDC20	991	REACTOME	Separation of Sister Chromatids
Q12834	CDC20	991	REACTOME	Signal Transduction
Q12834	CDC20	991	REACTOME	Signaling by Rho GTPases
Q12834	CDC20	991	REACTOME	Ub-specific processing proteases
Q12834	CDC20	991	Spike	p53 Signaling Network
Q12834	CDC20	991	UniProt_Pathways	Protein modification; protein ubiquitination
Q12834	CDC20	991	WikiPathways	Cell Cycle
Q12834	CDC20	991	WikiPathways	Regulation of sister chromatid separation at the metaphase-anaphase transition
P12830	CDH1	999	ACSN2	ADHERENS JUNCTIONS
P12830	CDH1	999	ACSN2	CELL CELL ADHESIONS
P12830	CDH1	999	ACSN2	EMT REGULATORS
P12830	CDH1	999	ACSN2	IMMUNOSUPPPRESSIVE CORE
P12830	CDH1	999	ACSN2	INHIBITING CHECKPOINTS
P12830	CDH1	999	ACSN2	LYSOSOME ENDOSOME
P12830	CDH1	999	ACSN2	M CC PHASE
P12830	CDH1	999	ACSN2	WNT CANONICAL
P12830	CDH1	999	ACSN2	WNT NON CANONICAL
P12830	CDH1	999	BioCarta	downregulated of mta-3 in er-negative breast tumors
P12830	CDH1	999	BioCarta	sumoylation as a mechanism to modulate ctbp-dependent gene responses
P12830	CDH1	999	BioCarta	tgf beta signaling
P12830	CDH1	999	KEGG	Adherens junction
P12830	CDH1	999	KEGG	Apelin signaling
P12830	CDH1	999	KEGG	Bacterial invasion of epithelial cells
P12830	CDH1	999	KEGG	Bladder cancer
P12830	CDH1	999	KEGG	Cell adhesion molecules (CAMs)
P12830	CDH1	999	KEGG	Endometrial cancer
P12830	CDH1	999	KEGG	Gastric cancer
P12830	CDH1	999	KEGG	Hippo signaling
P12830	CDH1	999	KEGG	Melanoma
P12830	CDH1	999	KEGG	Pathogenic Escherichia coli infection
P12830	CDH1	999	KEGG	Pathways in cancer
P12830	CDH1	999	KEGG	Rap1 signaling
P12830	CDH1	999	KEGG	Thyroid cancer
P12830	CDH1	999	NetPath	EGFR1
P12830	CDH1	999	NetPath	Fibroblast growth factor-1
P12830	CDH1	999	NetPath	Wnt
P12830	CDH1	999	OntoCancro	Apoptosis
P12830	CDH1	999	OntoCancro	Base.excision.repair..BER.
P12830	CDH1	999	OntoCancro	Cell.Cycle
P12830	CDH1	999	OntoCancro	Chromosome.Stability
P12830	CDH1	999	OntoCancro	Expanded.Apoptosis
P12830	CDH1	999	OntoCancro	Homologous.recombination..HR.
P12830	CDH1	999	OntoCancro	Mismatch.repair..MMR.
P12830	CDH1	999	OntoCancro	Non.homologous.end.joining
P12830	CDH1	999	OntoCancro	Nucleotide.excision.repair..NER.
P12830	CDH1	999	PID	AlphaE beta7 integrin cell surface interactions
P12830	CDH1	999	PID	Arf6 trafficking events
P12830	CDH1	999	PID	CDC42 signaling events
P12830	CDH1	999	PID	E-cadherin signaling in keratinocytes
P12830	CDH1	999	PID	E-cadherin signaling in the nascent adherens junction
P12830	CDH1	999	PID	FGF signaling
P12830	CDH1	999	PID	Nectin adhesion
P12830	CDH1	999	PID	Posttranslational regulation of adherens junction stability and dissassembly
P12830	CDH1	999	PID	RAC1 signaling
P12830	CDH1	999	PID	Regulation of nuclear beta catenin signaling and target gene transcription
P12830	CDH1	999	PID	Signaling events mediated by Hepatocyte Growth Factor Receptor (c-Met)
P12830	CDH1	999	PID	Stabilization and expansion of the E-cadherin adherens junction
P12830	CDH1	999	PID	a6b1 and a6b4 Integrin signaling
P12830	CDH1	999	Panther_Pathway	Alzheimer disease presenilin
P12830	CDH1	999	Panther_Pathway	CCKR signaling map
P12830	CDH1	999	Panther_Pathway	Cadherin signaling
P12830	CDH1	999	Panther_Pathway	Wnt signaling
P12830	CDH1	999	RB-Pathways	APC module
P12830	CDH1	999	RB-Pathways	CDC25C module
P12830	CDH1	999	RB-Pathways	CycB1 CDC2 module
P12830	CDH1	999	RB-Pathways	cycA2 CDK2 module
P12830	CDH1	999	RB-Pathways	rb map
P12830	CDH1	999	REACTOME	Adherens junctions interactions
P12830	CDH1	999	REACTOME	Apoptosis
P12830	CDH1	999	REACTOME	Apoptotic cleavage of cell adhesion proteins
P12830	CDH1	999	REACTOME	Apoptotic cleavage of cellular proteins
P12830	CDH1	999	REACTOME	Apoptotic execution phase
P12830	CDH1	999	REACTOME	Cell junction organization
P12830	CDH1	999	REACTOME	Cell-Cell communication
P12830	CDH1	999	REACTOME	Cell-cell junction organization
P12830	CDH1	999	REACTOME	Degradation of the extracellular matrix
P12830	CDH1	999	REACTOME	Disease
P12830	CDH1	999	REACTOME	Extracellular matrix organization
P12830	CDH1	999	REACTOME	Infectious disease
P12830	CDH1	999	REACTOME	InlA-mediated entry of Listeria monocytogenes into host cells
P12830	CDH1	999	REACTOME	Integrin cell surface interactions
P12830	CDH1	999	REACTOME	Listeria monocytogenes entry into host cells
P12830	CDH1	999	REACTOME	Programmed Cell Death
P12830	CDH1	999	REACTOME	RHO GTPase Effectors
P12830	CDH1	999	REACTOME	RHO GTPases activate IQGAPs
P12830	CDH1	999	REACTOME	Signal Transduction
P12830	CDH1	999	REACTOME	Signaling by Rho GTPases
P12830	CDH1	999	SIGNOR2.0	SIGNOR-HPP
P12830	CDH1	999	Spike	RAS signaling and tumorigenesis
P12830	CDH1	999	Spike	WNT signaling
P12830	CDH1	999	WikiPathways	Bladder Cancer
P12830	CDH1	999	WikiPathways	Endometrial cancer
P12830	CDH1	999	WikiPathways	Epithelial to mesenchymal transition in colorectal cancer
P12830	CDH1	999	WikiPathways	H19 action Rb-E2F1 signaling and CDK-Beta-catenin activity
P12830	CDH1	999	WikiPathways	Hippo-Merlin Signaling Dysregulation
P12830	CDH1	999	WikiPathways	Integrated Breast Cancer
P12830	CDH1	999	WikiPathways	Mammary gland development pathway - Embryonic development (Stage 1 of 4)
P12830	CDH1	999	WikiPathways	Mammary gland development pathway - Involution (Stage 4 of 4)
P12830	CDH1	999	WikiPathways	Mechanoregulation and pathology of YAP/TAZ via Hippo and non-Hippo mechanisms
P12830	CDH1	999	WikiPathways	Neural Crest Differentiation
P12830	CDH1	999	WikiPathways	Pathogenic Escherichia coli infection
P12830	CDH1	999	WikiPathways	Pathways Regulating Hippo Signaling
P12830	CDH1	999	WikiPathways	Preimplantation Embryo
P12830	CDH1	999	WikiPathways	TGF-B Signaling in Thyroid Cells for Epithelial-Mesenchymal Transition
P27918	CFP	5199	BioCarta	alternative complement
P27918	CFP	5199	KEGG	Herpes simplex infection
P27918	CFP	5199	REACTOME	Activation of C3 and C5
P27918	CFP	5199	REACTOME	Alternative complement activation
P27918	CFP	5199	REACTOME	Complement cascade
P27918	CFP	5199	REACTOME	Defective B3GALTL causes Peters-plus syndrome (PpS)
P27918	CFP	5199	REACTOME	Disease
P27918	CFP	5199	REACTOME	Diseases associated with O-glycosylation of proteins
P27918	CFP	5199	REACTOME	Diseases of glycosylation
P27918	CFP	5199	REACTOME	Immune System
P27918	CFP	5199	REACTOME	Initial triggering of complement
P27918	CFP	5199	REACTOME	Innate Immune System
P27918	CFP	5199	REACTOME	Metabolism of proteins
P27918	CFP	5199	REACTOME	Neutrophil degranulation
P27918	CFP	5199	REACTOME	O-glycosylation of TSR domain-containing proteins
P27918	CFP	5199	REACTOME	O-linked glycosylation
P27918	CFP	5199	REACTOME	Post-translational protein modification
P27918	CFP	5199	REACTOME	Regulation of Complement cascade
P27918	CFP	5199	WikiPathways	Complement Activation
P27918	CFP	5199	WikiPathways	Human Complement System
P27918	CFP	5199	systems-biology.org	Toll-Like receptor signaling network
P20309	CHRM3	1131	KEGG	Calcium signaling
P20309	CHRM3	1131	KEGG	Cholinergic synapse
P20309	CHRM3	1131	KEGG	Gastric acid secretion
P20309	CHRM3	1131	KEGG	Insulin secretion
P20309	CHRM3	1131	KEGG	Neuroactive ligand-receptor interaction
P20309	CHRM3	1131	KEGG	Pancreatic secretion
P20309	CHRM3	1131	KEGG	Regulation of actin cytoskeleton
P20309	CHRM3	1131	KEGG	Salivary secretion
P20309	CHRM3	1131	KEGG	Taste transduction
P20309	CHRM3	1131	Panther_Pathway	Alzheimer disease amyloid secretase
P20309	CHRM3	1131	Panther_Pathway	Heterotrimeric G protein signaling pathway Gi and Gs mediated
P20309	CHRM3	1131	Panther_Pathway	Heterotrimeric G protein signaling pathway Gq and Go mediated
P20309	CHRM3	1131	Panther_Pathway	Muscarinic acetylcholine receptor 1 and 3 signaling
P20309	CHRM3	1131	PharmGKB	Proton Pump Inhibitor Pathway Pharmacodynamics
P20309	CHRM3	1131	REACTOME	Amine ligand-binding receptors
P20309	CHRM3	1131	REACTOME	Class A/1 (Rhodopsin-like receptors)
P20309	CHRM3	1131	REACTOME	G alpha (q) signalling events
P20309	CHRM3	1131	REACTOME	GPCR downstream signalling
P20309	CHRM3	1131	REACTOME	GPCR ligand binding
P20309	CHRM3	1131	REACTOME	Muscarinic acetylcholine receptors
P20309	CHRM3	1131	REACTOME	Signal Transduction
P20309	CHRM3	1131	REACTOME	Signaling by GPCR
P20309	CHRM3	1131	SMPDB	Betazole Action Pathway
P20309	CHRM3	1131	SMPDB	Cimetidine Action Pathway
P20309	CHRM3	1131	SMPDB	Esomeprazole Action Pathway
P20309	CHRM3	1131	SMPDB	Famotidine Action Pathway
P20309	CHRM3	1131	SMPDB	Gastric Acid Production
P20309	CHRM3	1131	SMPDB	Lansoprazole Action Pathway
P20309	CHRM3	1131	SMPDB	Metiamide Action Pathway
P20309	CHRM3	1131	SMPDB	Nizatidine Action Pathway
P20309	CHRM3	1131	SMPDB	Omeprazole Action Pathway
P20309	CHRM3	1131	SMPDB	Pantoprazole Action Pathway
P20309	CHRM3	1131	SMPDB	Pirenzepine Action Pathway
P20309	CHRM3	1131	SMPDB	Rabeprazole Action Pathway
P20309	CHRM3	1131	SMPDB	Ranitidine Action Pathway
P20309	CHRM3	1131	SMPDB	Roxatidine acetate Action Pathway
P20309	CHRM3	1131	WikiPathways	Calcium Regulation in the Cardiac Cell
P20309	CHRM3	1131	WikiPathways	GPCRs	Class A Rhodopsin-like
P20309	CHRM3	1131	WikiPathways	GPCRs	Other
P20309	CHRM3	1131	WikiPathways	Monoamine GPCRs
P20309	CHRM3	1131	WikiPathways	Regulation of Actin Cytoskeleton
P20309	CHRM3	1131	systems-biology.org	beta cell v2.3
Q9NSE2	CISH	1154	ACSN2	APOPTOSIS
Q9NSE2	CISH	1154	ACSN2	MOMP REGULATION
Q9NSE2	CISH	1154	BioCarta	growth hormone signaling
Q9NSE2	CISH	1154	IPAVS	GP130 JAK STAT
Q9NSE2	CISH	1154	KEGG	JAK-STAT signaling
Q9NSE2	CISH	1154	KEGG	Prolactin signaling
Q9NSE2	CISH	1154	NetPath	Prolactin
Q9NSE2	CISH	1154	PID	GMCSF-mediated signaling events
Q9NSE2	CISH	1154	PID	IL2-mediated signaling events
Q9NSE2	CISH	1154	PID	IL3-mediated signaling events
Q9NSE2	CISH	1154	PID	IL5-mediated signaling events
Q9NSE2	CISH	1154	Panther_Pathway	Interferon gamma signaling
Q9NSE2	CISH	1154	REACTOME	Cytokine Signaling in Immune system
Q9NSE2	CISH	1154	REACTOME	Immune System
Q9NSE2	CISH	1154	REACTOME	Interleukin-7 signaling
Q9NSE2	CISH	1154	REACTOME	Metabolism of proteins
Q9NSE2	CISH	1154	REACTOME	Neddylation
Q9NSE2	CISH	1154	REACTOME	Post-translational protein modification
Q9NSE2	CISH	1154	REACTOME	Signaling by Interleukins
Q9NSE2	CISH	1154	SignaLink2.0	JAK/STAT(non-core)
Q9NSE2	CISH	1154	Spike	TLR Signaling
Q9NSE2	CISH	1154	UniProt_Pathways	Protein modification; protein ubiquitination
Q9NSE2	CISH	1154	WikiPathways	EPO Receptor Signaling
Q9NSE2	CISH	1154	WikiPathways	IL-2 Signaling
Q9NSE2	CISH	1154	WikiPathways	Leptin signaling
Q9NSE2	CISH	1154	WikiPathways	MicroRNAs in cardiomyocyte hypertrophy
Q9NSE2	CISH	1154	WikiPathways	Prolactin Signaling
Q9NSE2	CISH	1154	WikiPathways	Regulation of toll-like receptor signaling
Q9NSE2	CISH	1154	WikiPathways	Thymic Stromal LymphoPoietin (TSLP) Signaling
Q9NSE2	CISH	1154	stke	Insulin Signaling Pathway
Q9NSE2	CISH	1154	stke	Interferon gamma Pathway
Q9NSE2	CISH	1154	stke	Interleukin 4 (IL-4) Pathway
Q9NSE2	CISH	1154	stke	Jak-STAT Pathway
Q9NSE2	CISH	1154	stke	STAT3 Pathway
P02452	COL1A1	1277	KEGG	Protein digestion and absorption
P02452	COL1A1	1277	ACSN2	CELL MATRIX ADHESIONS
P02452	COL1A1	1277	ACSN2	ECM
P02452	COL1A1	1277	ACSN2	EMT REGULATORS
P02452	COL1A1	1277	INOH	Integrin
P02452	COL1A1	1277	KEGG	AGE-RAGE signaling pathway in diabetic complications
P02452	COL1A1	1277	KEGG	Amoebiasis
P02452	COL1A1	1277	KEGG	ECM-receptor interaction
P02452	COL1A1	1277	KEGG	Focal adhesion
P02452	COL1A1	1277	KEGG	Human papillomavirus infection
P02452	COL1A1	1277	KEGG	PI3K-Akt signaling
P02452	COL1A1	1277	KEGG	Platelet activation
P02452	COL1A1	1277	KEGG	Relaxin signaling
P02452	COL1A1	1277	PID	Beta1 integrin cell surface interactions
P02452	COL1A1	1277	PID	Beta3 integrin cell surface interactions
P02452	COL1A1	1277	PID	IL4-mediated signaling events
P02452	COL1A1	1277	PID	Integrins in angiogenesis
P02452	COL1A1	1277	PID	Syndecan-1-mediated signaling events
P02452	COL1A1	1277	PID	VEGFR3 signaling in lymphatic endothelium
P02452	COL1A1	1277	Panther_Pathway	Integrin signalling
P02452	COL1A1	1277	PharmGKB	Platelet Aggregation Inhibitor Pathway Pharmacodynamics
P02452	COL1A1	1277	REACTOME	Adaptive Immune System
P02452	COL1A1	1277	REACTOME	Anchoring fibril formation
P02452	COL1A1	1277	REACTOME	Assembly of collagen fibrils and other multimeric structures
P02452	COL1A1	1277	REACTOME	Cell surface interactions at the vascular wall
P02452	COL1A1	1277	REACTOME	Collagen biosynthesis and modifying enzymes
P02452	COL1A1	1277	REACTOME	Collagen chain trimerization
P02452	COL1A1	1277	REACTOME	Collagen degradation
P02452	COL1A1	1277	REACTOME	Collagen formation
P02452	COL1A1	1277	REACTOME	Crosslinking of collagen fibrils
P02452	COL1A1	1277	REACTOME	Degradation of the extracellular matrix
P02452	COL1A1	1277	REACTOME	ECM proteoglycans
P02452	COL1A1	1277	REACTOME	Extracellular matrix organization
P02452	COL1A1	1277	REACTOME	GP1b-IX-V activation signalling
P02452	COL1A1	1277	REACTOME	GPVI-mediated activation cascade
P02452	COL1A1	1277	REACTOME	Hemostasis
P02452	COL1A1	1277	REACTOME	Immune System
P02452	COL1A1	1277	REACTOME	Immunoregulatory interactions between a Lymphoid and a non-Lymphoid cell
P02452	COL1A1	1277	REACTOME	Integrin cell surface interactions
P02452	COL1A1	1277	REACTOME	MET activates PTK2 signaling
P02452	COL1A1	1277	REACTOME	MET promotes cell motility
P02452	COL1A1	1277	REACTOME	Non-integrin membrane-ECM interactions
P02452	COL1A1	1277	REACTOME	Platelet Adhesion to exposed collagen
P02452	COL1A1	1277	REACTOME	Platelet Aggregation (Plug Formation)
P02452	COL1A1	1277	REACTOME	Platelet activation	signaling and aggregation
P02452	COL1A1	1277	REACTOME	Signal Transduction
P02452	COL1A1	1277	REACTOME	Signaling by MET
P02452	COL1A1	1277	REACTOME	Signaling by Receptor Tyrosine Kinases
P02452	COL1A1	1277	SMPDB	Acenocoumarol Action Pathway
P02452	COL1A1	1277	SMPDB	Alteplase Action Pathway
P02452	COL1A1	1277	SMPDB	Aminocaproic Acid Action Pathway
P02452	COL1A1	1277	SMPDB	Anistreplase Action Pathway
P02452	COL1A1	1277	SMPDB	Aprotinin Action Pathway
P02452	COL1A1	1277	SMPDB	Ardeparin Action Pathway
P02452	COL1A1	1277	SMPDB	Argatroban Action Pathway
P02452	COL1A1	1277	SMPDB	Bivalirudin Action Pathway
P02452	COL1A1	1277	SMPDB	Coagulation
P02452	COL1A1	1277	SMPDB	Dicoumarol Action Pathway
P02452	COL1A1	1277	SMPDB	Dicumarol Action Pathway
P02452	COL1A1	1277	SMPDB	Enoxaparin Action Pathway
P02452	COL1A1	1277	SMPDB	Fondaparinux Action Pathway
P02452	COL1A1	1277	SMPDB	Heparin Action Pathway
P02452	COL1A1	1277	SMPDB	Lepirudin Action Pathway
P02452	COL1A1	1277	SMPDB	Phenindione Action Pathway
P02452	COL1A1	1277	SMPDB	Phenprocoumon Action Pathway
P02452	COL1A1	1277	SMPDB	Reteplase Action Pathway
P02452	COL1A1	1277	SMPDB	Streptokinase Action Pathway
P02452	COL1A1	1277	SMPDB	Tenecteplase Action Pathway
P02452	COL1A1	1277	SMPDB	Tranexamic Acid Action Pathway
P02452	COL1A1	1277	SMPDB	Urokinase Action Pathway
P02452	COL1A1	1277	SMPDB	Warfarin Action Pathway
P02452	COL1A1	1277	SMPDB	Ximelagatran Action Pathway
P02452	COL1A1	1277	Spike	Hearing and Vision Proteins
P02452	COL1A1	1277	WikiPathways	Focal Adhesion
P02452	COL1A1	1277	WikiPathways	Focal Adhesion-PI3K-Akt-mTOR-signaling
P02452	COL1A1	1277	WikiPathways	Inflammatory Response
P02452	COL1A1	1277	WikiPathways	Nanoparticle-mediated activation of receptor signaling
P02452	COL1A1	1277	WikiPathways	Osteoblast Signaling
P02452	COL1A1	1277	WikiPathways	PI3K-Akt Signaling
P02452	COL1A1	1277	WikiPathways	Senescence and Autophagy in Cancer
P02452	COL1A1	1277	WikiPathways	miR-509-3p alteration of YAP1/ECM axis
Q9NZV1	CRIM1	51232	NetPath	EGFR1
Q99062	CSF3R	1441	KEGG	Cytokine-cytokine receptor interaction
Q99062	CSF3R	1441	ACSN2	IMMUNOSUPPRESSIVE CYTOKINE
Q99062	CSF3R	1441	INOH	JAK STAT MolecularVariation 1
Q99062	CSF3R	1441	INOH	JAK STAT MolecularVariation 2
Q99062	CSF3R	1441	INOH	JAK STAT pathway and regulation
Q99062	CSF3R	1441	IPAVS	acute Myeloid leukemia Signaling
Q99062	CSF3R	1441	KEGG	Hematopoietic cell lineage
Q99062	CSF3R	1441	KEGG	JAK-STAT signaling
Q99062	CSF3R	1441	KEGG	PI3K-Akt signaling
Q99062	CSF3R	1441	KEGG	Pathways in cancer
Q99062	CSF3R	1441	REACTOME	Cytokine Signaling in Immune system
Q99062	CSF3R	1441	REACTOME	Immune System
Q99062	CSF3R	1441	REACTOME	Other interleukin signaling
Q99062	CSF3R	1441	REACTOME	Signaling by Interleukins
Q99062	CSF3R	1441	WikiPathways	Focal Adhesion-PI3K-Akt-mTOR-signaling
Q99062	CSF3R	1441	WikiPathways	PI3K-Akt Signaling
P01040	CSTA	1475	REACTOME	Developmental Biology
P01040	CSTA	1475	REACTOME	Formation of the cornified envelope
P01040	CSTA	1475	REACTOME	Keratinization
P02778	CXCL10	3627	ACSN2	CYTOKINES CHEMOKINES PRODUCTION
P02778	CXCL10	3627	ACSN2	RECRUITMENT OF IMMUNE CELLS
P02778	CXCL10	3627	ACSN2	TREG MODULATORS
P02778	CXCL10	3627	IPAVS	non canonical Wnt signaling
P02778	CXCL10	3627	KEGG	Chemokine signaling
P02778	CXCL10	3627	KEGG	Cytokine-cytokine receptor interaction
P02778	CXCL10	3627	KEGG	Cytosolic DNA-sensing
P02778	CXCL10	3627	KEGG	Epstein-Barr virus infection
P02778	CXCL10	3627	KEGG	Hepatitis C
P02778	CXCL10	3627	KEGG	IL-17 signaling
P02778	CXCL10	3627	KEGG	Influenza A
P02778	CXCL10	3627	KEGG	RIG-I-like receptor signaling
P02778	CXCL10	3627	KEGG	TNF signaling
P02778	CXCL10	3627	KEGG	Toll-like receptor signaling
P02778	CXCL10	3627	PID	CXCR3-mediated signaling events
P02778	CXCL10	3627	Panther_Pathway	Inflammation mediated by chemokine and cytokine signaling
P02778	CXCL10	3627	REACTOME	Chemokine receptors bind chemokines
P02778	CXCL10	3627	REACTOME	Class A/1 (Rhodopsin-like receptors)
P02778	CXCL10	3627	REACTOME	Cytokine Signaling in Immune system
P02778	CXCL10	3627	REACTOME	G alpha (i) signalling events
P02778	CXCL10	3627	REACTOME	GPCR downstream signalling
P02778	CXCL10	3627	REACTOME	GPCR ligand binding
P02778	CXCL10	3627	REACTOME	Immune System
P02778	CXCL10	3627	REACTOME	Interleukin-10 signaling
P02778	CXCL10	3627	REACTOME	Peptide ligand-binding receptors
P02778	CXCL10	3627	REACTOME	Signal Transduction
P02778	CXCL10	3627	REACTOME	Signaling by GPCR
P02778	CXCL10	3627	REACTOME	Signaling by Interleukins
P02778	CXCL10	3627	Spike	NFkB Signaling Network
P02778	CXCL10	3627	Spike	TLR Signaling
P02778	CXCL10	3627	WikiPathways	Chemokine signaling
P02778	CXCL10	3627	WikiPathways	Fibrin Complement Receptor 3 Signaling
P02778	CXCL10	3627	WikiPathways	Hippo-Merlin Signaling Dysregulation
P02778	CXCL10	3627	WikiPathways	Hippo-Yap signaling
P02778	CXCL10	3627	WikiPathways	Interactions between immune cells and microRNAs in tumor microenvironment
P02778	CXCL10	3627	WikiPathways	RIG-I-like Receptor Signaling
P02778	CXCL10	3627	WikiPathways	Regulation of toll-like receptor signaling
P02778	CXCL10	3627	WikiPathways	Spinal Cord Injury
P02778	CXCL10	3627	WikiPathways	Toll-like Receptor Signaling
P02778	CXCL10	3627	WikiPathways	Type II interferon signaling (IFNG)
P11532	DMD	1756	BioCarta	agrin in postsynaptic differentiation
P11532	DMD	1756	KEGG	Arrhythmogenic right ventricular cardiomyopathy (ARVC)
P11532	DMD	1756	KEGG	Dilated cardiomyopathy (DCM)
P11532	DMD	1756	KEGG	Hypertrophic cardiomyopathy (HCM)
P11532	DMD	1756	KEGG	Viral myocarditis
P11532	DMD	1756	OntoCancro	Apoptosis
P11532	DMD	1756	OntoCancro	Base.excision.repair..BER.
P11532	DMD	1756	OntoCancro	Cell.Cycle
P11532	DMD	1756	OntoCancro	Chromosome.Stability
P11532	DMD	1756	OntoCancro	Expanded.Apoptosis
P11532	DMD	1756	OntoCancro	Homologous.recombination..HR.
P11532	DMD	1756	OntoCancro	Mismatch.repair..MMR.
P11532	DMD	1756	OntoCancro	Non.homologous.end.joining
P11532	DMD	1756	OntoCancro	Nucleotide.excision.repair..NER.
P11532	DMD	1756	REACTOME	Muscle contraction
P11532	DMD	1756	REACTOME	Striated Muscle Contraction
P11532	DMD	1756	WikiPathways	Arrhythmogenic Right Ventricular Cardiomyopathy
P11532	DMD	1756	WikiPathways	Ectoderm Differentiation
P11532	DMD	1756	WikiPathways	Striated Muscle Contraction
P11532	DMD	1756	WikiPathways	Viral Acute Myocarditis
P11532	DMD	1756	systems-biology.org	Toll-Like receptor signaling network
Q05193	DNM1	1759	BioCarta	#NAME?
Q05193	DNM1	1759	BioCarta	endocytotic role of ndk phosphins and dynamin
Q05193	DNM1	1759	BioCarta	gamma-aminobutyric acid receptor life cycle
Q05193	DNM1	1759	BioCarta	role of -arrestins in the activation and targeting of map kinases
Q05193	DNM1	1759	BioCarta	roles of arrestin dependent recruitment of src kinases in gpcr signaling
Q05193	DNM1	1759	EHMN	Purine metabolism
Q05193	DNM1	1759	KEGG	Bacterial invasion of epithelial cells
Q05193	DNM1	1759	KEGG	Endocrine and other factor-regulated calcium reabsorption
Q05193	DNM1	1759	KEGG	Endocytosis
Q05193	DNM1	1759	KEGG	Phospholipase D signaling
Q05193	DNM1	1759	KEGG	Synaptic vesicle cycle
Q05193	DNM1	1759	NetPath	EGFR1
Q05193	DNM1	1759	PID	CXCR3-mediated signaling events
Q05193	DNM1	1759	PID	CXCR4-mediated signaling events
Q05193	DNM1	1759	PID	Ephrin B reverse signaling
Q05193	DNM1	1759	PID	IL8- and CXCR1-mediated signaling events
Q05193	DNM1	1759	PID	IL8- and CXCR2-mediated signaling events
Q05193	DNM1	1759	PID	Internalization of ErbB1
Q05193	DNM1	1759	PID	Neurotrophic factor-mediated Trk receptor signaling
Q05193	DNM1	1759	PID	Notch signaling
Q05193	DNM1	1759	PID	PAR1-mediated thrombin signaling events
Q05193	DNM1	1759	PID	Thromboxane A2 receptor signaling
Q05193	DNM1	1759	Panther_Pathway	CCKR signaling map
Q05193	DNM1	1759	REACTOME	Adaptive Immune System
Q05193	DNM1	1759	REACTOME	Axon guidance
Q05193	DNM1	1759	REACTOME	Clathrin-mediated endocytosis
Q05193	DNM1	1759	REACTOME	Developmental Biology
Q05193	DNM1	1759	REACTOME	EPH-Ephrin signaling
Q05193	DNM1	1759	REACTOME	EPH-ephrin mediated repulsion of cells
Q05193	DNM1	1759	REACTOME	Formation of annular gap junctions
Q05193	DNM1	1759	REACTOME	Gap junction degradation
Q05193	DNM1	1759	REACTOME	Gap junction trafficking
Q05193	DNM1	1759	REACTOME	Gap junction trafficking and regulation
Q05193	DNM1	1759	REACTOME	Immune System
Q05193	DNM1	1759	REACTOME	Innate Immune System
Q05193	DNM1	1759	REACTOME	L1CAM interactions
Q05193	DNM1	1759	REACTOME	MHC class II antigen presentation
Q05193	DNM1	1759	REACTOME	Membrane Trafficking
Q05193	DNM1	1759	REACTOME	Recycling pathway of L1
Q05193	DNM1	1759	REACTOME	Toll Like Receptor 4 (TLR4) Cascade
Q05193	DNM1	1759	REACTOME	Toll-like Receptor Cascades
Q05193	DNM1	1759	REACTOME	Vesicle-mediated transport
Q05193	DNM1	1759	WikiPathways	EGF/EGFR Signaling
Q05193	DNM1	1759	WikiPathways	One carbon metabolism and related
Q05193	DNM1	1759	WikiPathways	Primary Focal Segmental Glomerulosclerosis FSGS
Q05193	DNM1	1759	WikiPathways	Synaptic Vesicle
Q99704	DOK1	1796	KEGG	Measles
Q99704	DOK1	1796	NetPath	BCR
Q99704	DOK1	1796	NetPath	EGFR1
Q99704	DOK1	1796	NetPath	Ghrelin
Q99704	DOK1	1796	NetPath	IL1
Q99704	DOK1	1796	NetPath	IL3
Q99704	DOK1	1796	NetPath	KitReceptor
Q99704	DOK1	1796	NetPath	TCR
Q99704	DOK1	1796	NetPath	TNFalpha
Q99704	DOK1	1796	OntoCancro	Apoptosis
Q99704	DOK1	1796	OntoCancro	Base.excision.repair..BER.
Q99704	DOK1	1796	OntoCancro	Cell.Cycle
Q99704	DOK1	1796	OntoCancro	Chromosome.Stability
Q99704	DOK1	1796	OntoCancro	Expanded.Apoptosis
Q99704	DOK1	1796	OntoCancro	Homologous.recombination..HR.
Q99704	DOK1	1796	OntoCancro	Mismatch.repair..MMR.
Q99704	DOK1	1796	OntoCancro	Non.homologous.end.joining
Q99704	DOK1	1796	OntoCancro	Nucleotide.excision.repair..NER.
Q99704	DOK1	1796	PID	BCR signaling
Q99704	DOK1	1796	PID	Fc-epsilon receptor I signaling in mast cells
Q99704	DOK1	1796	PID	Insulin Pathway
Q99704	DOK1	1796	PID	PDGFR-beta signaling
Q99704	DOK1	1796	PID	Signaling events mediated by PTP1B
Q99704	DOK1	1796	PID	Signaling events mediated by Stem cell factor receptor (c-Kit)
Q99704	DOK1	1796	PID	Signaling events regulated by Ret tyrosine kinase
Q99704	DOK1	1796	Panther_Pathway	Angiogenesis
Q99704	DOK1	1796	REACTOME	Axon guidance
Q99704	DOK1	1796	REACTOME	Developmental Biology
Q99704	DOK1	1796	REACTOME	PTK6 Regulates RTKs and Their Effectors AKT1 and DOK1
Q99704	DOK1	1796	REACTOME	RET signaling
Q99704	DOK1	1796	REACTOME	Signal Transduction
Q99704	DOK1	1796	REACTOME	Signaling by Non-Receptor Tyrosine Kinases
Q99704	DOK1	1796	REACTOME	Signaling by PTK6
Q99704	DOK1	1796	WikiPathways	Kit receptor signaling
Q99704	DOK1	1796	WikiPathways	VEGFA-VEGFR2 Signaling
P08246	ELANE	1991	ACSN2	TUMOR GROWTH
P08246	ELANE	1991	KEGG	Systemic lupus erythematosus
P08246	ELANE	1991	KEGG	Transcriptional misregulation in cancer
P08246	ELANE	1991	PID	C-MYB transcription factor network
P08246	ELANE	1991	PID	Urokinase-type plasminogen activator (uPA) and uPAR-mediated signaling
P08246	ELANE	1991	REACTOME	Activation of Matrix Metalloproteinases
P08246	ELANE	1991	REACTOME	Antimicrobial peptides
P08246	ELANE	1991	REACTOME	Complement cascade
P08246	ELANE	1991	REACTOME	Degradation of the extracellular matrix
P08246	ELANE	1991	REACTOME	Extracellular matrix organization
P08246	ELANE	1991	REACTOME	Immune System
P08246	ELANE	1991	REACTOME	Innate Immune System
P08246	ELANE	1991	REACTOME	Neutrophil degranulation
P08246	ELANE	1991	REACTOME	Regulation of Complement cascade
P08246	ELANE	1991	WikiPathways	Hair Follicle Development: Cytodifferentiation (Part 3 of 3)
P08246	ELANE	1991	WikiPathways	Human Complement System
P08246	ELANE	1991	WikiPathways	miRNAs involvement in the immune response in sepsis
P78545	ELF3	1999	NetPath	EGFR1
P78545	ELF3	1999	Panther_Pathway	PDGF signaling
P78545	ELF3	1999	REACTOME	Pre-NOTCH Expression and Processing
P78545	ELF3	1999	REACTOME	Pre-NOTCH Transcription and Translation
P78545	ELF3	1999	REACTOME	Signal Transduction
P78545	ELF3	1999	REACTOME	Signaling by NOTCH
P21709	EPHA1	2041	IPAVS	GSK3 as a convergence point in hypertrophic signaling
P21709	EPHA1	2041	KEGG	Axon guidance
P21709	EPHA1	2041	NetPath	EGFR1
P21709	EPHA1	2041	PID	EPHA forward signaling
P21709	EPHA1	2041	REACTOME	Axon guidance
P21709	EPHA1	2041	REACTOME	Developmental Biology
P21709	EPHA1	2041	REACTOME	EPH-Ephrin signaling
P21709	EPHA1	2041	REACTOME	EPH-ephrin mediated repulsion of cells
P21709	EPHA1	2041	REACTOME	EPHA-mediated growth cone collapse
P21709	EPHA1	2041	REACTOME	POU5F1 (OCT4)	SOX2	NANOG activate genes related to proliferation
P21709	EPHA1	2041	REACTOME	Transcriptional regulation of pluripotent stem cells
P21709	EPHA1	2041	SignaLink2.0	RTK(core)
P29323	EPHB2	2048	ACSN2	ECM
P29323	EPHB2	2048	ACSN2	EMT REGULATORS
P29323	EPHB2	2048	IPAVS	Cardiac Hypertrophy
P29323	EPHB2	2048	IPAVS	GSK3 as a convergence point in hypertrophic signaling
P29323	EPHB2	2048	KEGG	Axon guidance
P29323	EPHB2	2048	NetPath	Alpha6Beta4Integrin
P29323	EPHB2	2048	NetPath	EGFR1
P29323	EPHB2	2048	PID	EPHB forward signaling
P29323	EPHB2	2048	PID	Ephrin B reverse signaling
P29323	EPHB2	2048	PID	Syndecan-2-mediated signaling events
P29323	EPHB2	2048	Panther_Pathway	Angiogenesis
P29323	EPHB2	2048	REACTOME	Axon guidance
P29323	EPHB2	2048	REACTOME	Developmental Biology
P29323	EPHB2	2048	REACTOME	EPH-Ephrin signaling
P29323	EPHB2	2048	REACTOME	EPH-ephrin mediated repulsion of cells
P29323	EPHB2	2048	REACTOME	EPHB-mediated forward signaling
P29323	EPHB2	2048	REACTOME	Ephrin signaling
P29323	EPHB2	2048	WikiPathways	NLR Proteins
P29323	EPHB2	2048	WikiPathways	NRF2-ARE regulation
P29323	EPHB2	2048	WikiPathways	Neovascularisation processes
P29323	EPHB2	2048	WikiPathways	Neural Crest Cell Migration during Development
P29323	EPHB2	2048	WikiPathways	Neural Crest Cell Migration in Cancer
P29323	EPHB2	2048	WikiPathways	Phytochemical activity on NRF2 transcriptional activation
P29323	EPHB2	2048	WikiPathways	Regulation of Microtubule Cytoskeleton
P29323	EPHB2	2048	systems-biology.org	Skeletal muscle v2.9
P29323	EPHB2	2048	systems-biology.org	beta cell v2.3
P29323	EPHB2	2048	systems-biology.org	hepatocyte v2.9
O14944	EREG	2069	ACSN2	WNT NON CANONICAL
O14944	EREG	2069	INOH	GPCR signaling-G alpha i
O14944	EREG	2069	INOH	GPCR signaling-G alpha q
O14944	EREG	2069	INOH	GPCR signaling-G alpha s Epac and ERK
O14944	EREG	2069	INOH	GPCR signaling-G alpha s PKA and ERK
O14944	EREG	2069	INOH	GPCR signaling-cholera toxin
O14944	EREG	2069	INOH	GPCR signaling-pertussis toxin
O14944	EREG	2069	KEGG	Colorectal cancer
O14944	EREG	2069	KEGG	ErbB signaling
O14944	EREG	2069	KEGG	MAPK signaling
O14944	EREG	2069	KEGG	PI3K-Akt signaling
O14944	EREG	2069	PID	ErbB receptor signaling network
O14944	EREG	2069	Panther_Pathway	EGF receptor signaling
O14944	EREG	2069	PharmGKB	EGFR Inhibitor Pathway Pharmacodynamics
O14944	EREG	2069	REACTOME	Cargo recognition for clathrin-mediated endocytosis
O14944	EREG	2069	REACTOME	Clathrin-mediated endocytosis
O14944	EREG	2069	REACTOME	Constitutive Signaling by Aberrant PI3K in Cancer
O14944	EREG	2069	REACTOME	Disease
O14944	EREG	2069	REACTOME	Diseases of signal transduction
O14944	EREG	2069	REACTOME	Downregulation of ERBB2 signaling
O14944	EREG	2069	REACTOME	EGFR downregulation
O14944	EREG	2069	REACTOME	EGFR interacts with phospholipase C-gamma
O14944	EREG	2069	REACTOME	ERBB2 Activates PTK6 Signaling
O14944	EREG	2069	REACTOME	ERBB2 Regulates Cell Motility
O14944	EREG	2069	REACTOME	ESR-mediated signaling
O14944	EREG	2069	REACTOME	Estrogen-dependent nuclear events downstream of ESR-membrane signaling
O14944	EREG	2069	REACTOME	GAB1 signalosome
O14944	EREG	2069	REACTOME	GRB2 events in EGFR signaling
O14944	EREG	2069	REACTOME	GRB2 events in ERBB2 signaling
O14944	EREG	2069	REACTOME	Inhibition of Signaling by Overexpressed EGFR
O14944	EREG	2069	REACTOME	Intracellular signaling by second messengers
O14944	EREG	2069	REACTOME	MAPK family signaling cascades
O14944	EREG	2069	REACTOME	MAPK1/MAPK3 signaling
O14944	EREG	2069	REACTOME	Membrane Trafficking
O14944	EREG	2069	REACTOME	Negative regulation of the PI3K/AKT network
O14944	EREG	2069	REACTOME	Non-genomic estrogen signaling
O14944	EREG	2069	REACTOME	PI3K events in ERBB2 signaling
O14944	EREG	2069	REACTOME	PI3K events in ERBB4 signaling
O14944	EREG	2069	REACTOME	PI3K/AKT Signaling in Cancer
O14944	EREG	2069	REACTOME	PI5P	PP2A and IER3 Regulate PI3K/AKT Signaling
O14944	EREG	2069	REACTOME	PIP3 activates AKT signaling
O14944	EREG	2069	REACTOME	RAF/MAP kinase cascade
O14944	EREG	2069	REACTOME	SHC1 events in EGFR signaling
O14944	EREG	2069	REACTOME	SHC1 events in ERBB2 signaling
O14944	EREG	2069	REACTOME	SHC1 events in ERBB4 signaling
O14944	EREG	2069	REACTOME	Signal Transduction
O14944	EREG	2069	REACTOME	Signaling by EGFR
O14944	EREG	2069	REACTOME	Signaling by EGFR in Cancer
O14944	EREG	2069	REACTOME	Signaling by ERBB2
O14944	EREG	2069	REACTOME	Signaling by ERBB4
O14944	EREG	2069	REACTOME	Signaling by Non-Receptor Tyrosine Kinases
O14944	EREG	2069	REACTOME	Signaling by Nuclear Receptors
O14944	EREG	2069	REACTOME	Signaling by Overexpressed Wild-Type EGFR in Cancer
O14944	EREG	2069	REACTOME	Signaling by PTK6
O14944	EREG	2069	REACTOME	Signaling by Receptor Tyrosine Kinases
O14944	EREG	2069	REACTOME	Vesicle-mediated transport
O14944	EREG	2069	WikiPathways	ErbB Signaling
P00488	F13A1	2162	KEGG	Complement and coagulation cascades
P00488	F13A1	2162	PID	Alpha9 beta1 integrin signaling events
P00488	F13A1	2162	PID	Beta1 integrin cell surface interactions
P00488	F13A1	2162	REACTOME	Common Pathway of Fibrin Clot Formation
P00488	F13A1	2162	REACTOME	Cytokine Signaling in Immune system
P00488	F13A1	2162	REACTOME	Formation of Fibrin Clot (Clotting Cascade)
P00488	F13A1	2162	REACTOME	Hemostasis
P00488	F13A1	2162	REACTOME	Immune System
P00488	F13A1	2162	REACTOME	Interleukin-4 and Interleukin-13 signaling
P00488	F13A1	2162	REACTOME	Platelet activation	signaling and aggregation
P00488	F13A1	2162	REACTOME	Platelet degranulation
P00488	F13A1	2162	REACTOME	Response to elevated platelet cytosolic Ca2+
P00488	F13A1	2162	REACTOME	Signaling by Interleukins
P00488	F13A1	2162	SMPDB	Acenocoumarol Action Pathway
P00488	F13A1	2162	SMPDB	Alteplase Action Pathway
P00488	F13A1	2162	SMPDB	Aminocaproic Acid Action Pathway
P00488	F13A1	2162	SMPDB	Anistreplase Action Pathway
P00488	F13A1	2162	SMPDB	Aprotinin Action Pathway
P00488	F13A1	2162	SMPDB	Ardeparin Action Pathway
P00488	F13A1	2162	SMPDB	Argatroban Action Pathway
P00488	F13A1	2162	SMPDB	Bivalirudin Action Pathway
P00488	F13A1	2162	SMPDB	Coagulation
P00488	F13A1	2162	SMPDB	Dicoumarol Action Pathway
P00488	F13A1	2162	SMPDB	Dicumarol Action Pathway
P00488	F13A1	2162	SMPDB	Enoxaparin Action Pathway
P00488	F13A1	2162	SMPDB	Fondaparinux Action Pathway
P00488	F13A1	2162	SMPDB	Heparin Action Pathway
P00488	F13A1	2162	SMPDB	Lepirudin Action Pathway
P00488	F13A1	2162	SMPDB	Phenindione Action Pathway
P00488	F13A1	2162	SMPDB	Phenprocoumon Action Pathway
P00488	F13A1	2162	SMPDB	Reteplase Action Pathway
P00488	F13A1	2162	SMPDB	Streptokinase Action Pathway
P00488	F13A1	2162	SMPDB	Tenecteplase Action Pathway
P00488	F13A1	2162	SMPDB	Tranexamic Acid Action Pathway
P00488	F13A1	2162	SMPDB	Urokinase Action Pathway
P00488	F13A1	2162	SMPDB	Warfarin Action Pathway
P00488	F13A1	2162	SMPDB	Ximelagatran Action Pathway
P00488	F13A1	2162	WikiPathways	Human Complement System
P09467	FBP1	2203	ACSN2	GLUCOSE METABOLISM
P09467	FBP1	2203	ACSN2	MITOCHONDRIAL METABOLISM
P09467	FBP1	2203	ACSN2	NECROPTOSIS
P09467	FBP1	2203	HumanCyc	gluconeogenesis
P09467	FBP1	2203	INOH	Fructose Mannose metabolism
P09467	FBP1	2203	INOH	Glycolysis Gluconeogenesis
P09467	FBP1	2203	INOH	Pentose phosphate cycle
P09467	FBP1	2203	KEGG	AMPK signaling
P09467	FBP1	2203	KEGG	Fructose and mannose metabolism
P09467	FBP1	2203	KEGG	Glucagon signaling
P09467	FBP1	2203	KEGG	Glycolysis / Gluconeogenesis
P09467	FBP1	2203	KEGG	Insulin signaling
P09467	FBP1	2203	KEGG	Pentose phosphate
P09467	FBP1	2203	REACTOME	Gluconeogenesis
P09467	FBP1	2203	REACTOME	Glucose metabolism
P09467	FBP1	2203	REACTOME	Metabolism
P09467	FBP1	2203	REACTOME	Metabolism of carbohydrates
P09467	FBP1	2203	SMPDB	Fructose and Mannose Degradation
P09467	FBP1	2203	SMPDB	Fructose intolerance	hereditary
P09467	FBP1	2203	SMPDB	Fructose-1	6-diphosphatase deficiency
P09467	FBP1	2203	SMPDB	Fructosuria
P09467	FBP1	2203	SMPDB	Gluconeogenesis
P09467	FBP1	2203	SMPDB	Glucose-6-phosphate dehydrogenase deficiency
P09467	FBP1	2203	SMPDB	Glycogen Storage Disease Type 1A (GSD1A) or Von Gierke Disease
P09467	FBP1	2203	SMPDB	Glycogenosis	Type IB
P09467	FBP1	2203	SMPDB	Glycogenosis	Type IC
P09467	FBP1	2203	SMPDB	Pentose Phosphate Pathway
P09467	FBP1	2203	SMPDB	Phosphoenolpyruvate carboxykinase deficiency 1 (PEPCK1)
P09467	FBP1	2203	SMPDB	Ribose-5-phosphate isomerase deficiency
P09467	FBP1	2203	SMPDB	SMPDB
P09467	FBP1	2203	SMPDB	Transaldolase deficiency
P09467	FBP1	2203	SMPDB	Triosephosphate isomerase
P09467	FBP1	2203	UniProt_Pathways	Carbohydrate biosynthesis; gluconeogenesis
P09467	FBP1	2203	WikiPathways	Angiopoietin Like Protein 8 Regulatory
P09467	FBP1	2203	WikiPathways	Glycolysis and Gluconeogenesis
P09467	FBP1	2203	systems-biology.org	hepatocyte v2.9
P12318	FCGR2A	2212	KEGG	Fc gamma R-mediated phagocytosis
P12318	FCGR2A	2212	KEGG	Leishmaniasis
P12318	FCGR2A	2212	KEGG	Osteoclast differentiation
P12318	FCGR2A	2212	KEGG	Phagosome
P12318	FCGR2A	2212	KEGG	Platelet activation
P12318	FCGR2A	2212	KEGG	Staphylococcus aureus infection
P12318	FCGR2A	2212	KEGG	Systemic lupus erythematosus
P12318	FCGR2A	2212	KEGG	Tuberculosis
P12318	FCGR2A	2212	PID	Beta2 integrin cell surface interactions
P12318	FCGR2A	2212	PID	Signaling events mediated by PTP1B
P12318	FCGR2A	2212	REACTOME	FCGR activation
P12318	FCGR2A	2212	REACTOME	Fcgamma receptor (FCGR) dependent phagocytosis
P12318	FCGR2A	2212	REACTOME	Immune System
P12318	FCGR2A	2212	REACTOME	Innate Immune System
P12318	FCGR2A	2212	REACTOME	Neutrophil degranulation
P12318	FCGR2A	2212	REACTOME	Regulation of actin dynamics for phagocytic cup formation
P12318	FCGR2A	2212	REACTOME	Role of phospholipids in phagocytosis
P12318	FCGR2A	2212	WikiPathways	Spinal Cord Injury
P31994	FCGR2B	2213	KEGG	B cell receptor signaling
P31994	FCGR2B	2213	KEGG	Fc gamma R-mediated phagocytosis
P31994	FCGR2B	2213	KEGG	Measles
P31994	FCGR2B	2213	KEGG	Osteoclast differentiation
P31994	FCGR2B	2213	KEGG	Phagosome
P31994	FCGR2B	2213	KEGG	Staphylococcus aureus infection
P31994	FCGR2B	2213	KEGG	Tuberculosis
P31994	FCGR2B	2213	NetPath	BCR
P31994	FCGR2B	2213	PID	BCR signaling
P31994	FCGR2B	2213	PID	Fc-epsilon receptor I signaling in mast cells
P31994	FCGR2B	2213	REACTOME	Adaptive Immune System
P31994	FCGR2B	2213	REACTOME	Immune System
P31994	FCGR2B	2213	REACTOME	Immunoregulatory interactions between a Lymphoid and a non-Lymphoid cell
P31994	FCGR2B	2213	systems-biology.org	Macrophage Map Update ver2 re
O00602	FCN1	2219	REACTOME	Complement cascade
O00602	FCN1	2219	REACTOME	Creation of C4 and C2 activators
O00602	FCN1	2219	REACTOME	Ficolins bind to repetitive carbohydrate structures on the target cell surface
O00602	FCN1	2219	REACTOME	Immune System
O00602	FCN1	2219	REACTOME	Initial triggering of complement
O00602	FCN1	2219	REACTOME	Innate Immune System
O00602	FCN1	2219	REACTOME	Lectin pathway of complement activation
O00602	FCN1	2219	REACTOME	Neutrophil degranulation
O00602	FCN1	2219	WikiPathways	Human Complement System
Q86UX7	FERMT3	83706	KEGG	Platelet activation
Q86UX7	FERMT3	83706	REACTOME	Hemostasis
Q86UX7	FERMT3	83706	REACTOME	Platelet activation	signaling and aggregation
Q86UX7	FERMT3	83706	REACTOME	Platelet degranulation
Q86UX7	FERMT3	83706	REACTOME	Response to elevated platelet cytosolic Ca2+
P09769	FGR	2268	ACSN2	FC RECEPTORS
P09769	FGR	2268	BioCarta	roles of arrestin dependent recruitment of src kinases in gpcr signaling
P09769	FGR	2268	KEGG	Chemokine signaling
P09769	FGR	2268	NetPath	IL6
P09769	FGR	2268	NetPath	KitReceptor
P09769	FGR	2268	PID	Alpha-synuclein signaling
P09769	FGR	2268	PID	CXCR4-mediated signaling events
P09769	FGR	2268	PID	Class I PI3K signaling events
P09769	FGR	2268	PID	EPHA forward signaling
P09769	FGR	2268	PID	Ephrin B reverse signaling
P09769	FGR	2268	PID	Glypican 1 network
P09769	FGR	2268	PID	IL8- and CXCR1-mediated signaling events
P09769	FGR	2268	PID	IL8- and CXCR2-mediated signaling events
P09769	FGR	2268	PID	PDGFR-beta signaling
P09769	FGR	2268	PID	Regulation of p38-alpha and p38-beta
P09769	FGR	2268	PID	Signaling events mediated by PTP1B
P09769	FGR	2268	PID	Thromboxane A2 receptor signaling
P09769	FGR	2268	Panther_Pathway	Parkinson disease
P09769	FGR	2268	REACTOME	FCGR activation
P09769	FGR	2268	REACTOME	Fcgamma receptor (FCGR) dependent phagocytosis
P09769	FGR	2268	REACTOME	Hemostasis
P09769	FGR	2268	REACTOME	Immune System
P09769	FGR	2268	REACTOME	Innate Immune System
P09769	FGR	2268	REACTOME	Neutrophil degranulation
P09769	FGR	2268	REACTOME	Platelet homeostasis
P09769	FGR	2268	REACTOME	Platelet sensitization by LDL
P09769	FGR	2268	WikiPathways	Chemokine signaling
P09769	FGR	2268	WikiPathways	Focal Adhesion
P09769	FGR	2268	stke	PI3K Class IB Pathway in Neutrophils
O75369	FLNB	2317	IPAVS	GSK3 as a convergence point in hypertrophic signaling
O75369	FLNB	2317	KEGG	Focal adhesion
O75369	FLNB	2317	KEGG	MAPK signaling
O75369	FLNB	2317	KEGG	Proteoglycans in cancer
O75369	FLNB	2317	KEGG	Salmonella infection
O75369	FLNB	2317	NetPath	EGFR1
O75369	FLNB	2317	NetPath	TCR
O75369	FLNB	2317	Panther_Pathway	Integrin signalling
O75369	FLNB	2317	REACTOME	Antiviral mechanism by IFN-stimulated genes
O75369	FLNB	2317	REACTOME	Cytokine Signaling in Immune system
O75369	FLNB	2317	REACTOME	ISG15 antiviral mechanism
O75369	FLNB	2317	REACTOME	Immune System
O75369	FLNB	2317	REACTOME	Interferon Signaling
O75369	FLNB	2317	WikiPathways	Ebola Virus Pathway on Host
O75369	FLNB	2317	WikiPathways	Focal Adhesion
O75369	FLNB	2317	WikiPathways	MAPK Signaling
O75369	FLNB	2317	WikiPathways	VEGFA-VEGFR2 Signaling
P01100	FOS	2353	REACTOME	Cellular Senescence
P01100	FOS	2353	ACSN2	EMT REGULATORS
P01100	FOS	2353	ACSN2	ER STRESS
P01100	FOS	2353	ACSN2	MAPK
P01100	FOS	2353	ACSN2	MIRNA TF IMMUNOSUPPRESSIVE
P01100	FOS	2353	ACSN2	MITOCHONDRIA OXIDATIVE STRESS
P01100	FOS	2353	ACSN2	SENESCENCE
P01100	FOS	2353	ACSN2	TELOMERASE
P01100	FOS	2353	ACSN2	WNT NON CANONICAL
P01100	FOS	2353	BioCarta	angiotensin ii mediated activation of jnk pathway via pyk2 dependent signaling
P01100	FOS	2353	BioCarta	bcr signaling
P01100	FOS	2353	BioCarta	bone remodeling
P01100	FOS	2353	BioCarta	cadmium induces dna synthesis and proliferation in macrophages
P01100	FOS	2353	BioCarta	calcium signaling by hbx of hepatitis b virus
P01100	FOS	2353	BioCarta	fc epsilon receptor i signaling in mast cells
P01100	FOS	2353	BioCarta	igf-1 signaling
P01100	FOS	2353	BioCarta	il 3 signaling
P01100	FOS	2353	BioCarta	il-2 receptor beta chain in t cell activation
P01100	FOS	2353	BioCarta	inhibition of cellular proliferation by gleevec
P01100	FOS	2353	BioCarta	keratinocyte differentiation
P01100	FOS	2353	BioCarta	mapkinase signaling
P01100	FOS	2353	BioCarta	mets affect on macrophage differentiation
P01100	FOS	2353	BioCarta	nerve growth factor pathway (ngf)
P01100	FOS	2353	BioCarta	oxidative stress induced gene expression via nrf2
P01100	FOS	2353	BioCarta	pdgf signaling
P01100	FOS	2353	BioCarta	pertussis toxin-insensitive ccr5 signaling in macrophage
P01100	FOS	2353	BioCarta	repression of pain sensation by the transcriptional regulator dream
P01100	FOS	2353	BioCarta	role of egf receptor transactivation by gpcrs in cardiac hypertrophy
P01100	FOS	2353	BioCarta	signal transduction through il1r
P01100	FOS	2353	BioCarta	t cell receptor signaling
P01100	FOS	2353	BioCarta	toll-like receptor
P01100	FOS	2353	BioCarta	tpo signaling
P01100	FOS	2353	BioCarta	tsp-1 induced apoptosis in microvascular endothelial cell
P01100	FOS	2353	INOH	CD4 T cell receptor signaling
P01100	FOS	2353	INOH	CD4 T cell receptor signaling-JNK cascade
P01100	FOS	2353	IPAVS	ANG II and JAK STAT interactions in mediating cardiac myocyte function
P01100	FOS	2353	IPAVS	EGF receptor transactivation in Cardiac Hypertrophy
P01100	FOS	2353	IPAVS	GP130 JAK STAT
P01100	FOS	2353	KEGG	Amphetamine addiction
P01100	FOS	2353	KEGG	Apoptosis
P01100	FOS	2353	KEGG	B cell receptor signaling
P01100	FOS	2353	KEGG	Breast cancer
P01100	FOS	2353	KEGG	Chagas disease (American trypanosomiasis)
P01100	FOS	2353	KEGG	Choline metabolism in cancer
P01100	FOS	2353	KEGG	Cholinergic synapse
P01100	FOS	2353	KEGG	Circadian entrainment
P01100	FOS	2353	KEGG	Colorectal cancer
P01100	FOS	2353	KEGG	Dopaminergic synapse
P01100	FOS	2353	KEGG	Estrogen signaling
P01100	FOS	2353	KEGG	Fluid shear stress and atherosclerosis
P01100	FOS	2353	KEGG	Hepatitis B
P01100	FOS	2353	KEGG	Herpes simplex infection
P01100	FOS	2353	KEGG	Human T-cell leukemia virus 1 infection
P01100	FOS	2353	KEGG	Human immunodeficiency virus 1 infection
P01100	FOS	2353	KEGG	IL-17 signaling
P01100	FOS	2353	KEGG	Kaposi sarcoma-associated herpesvirus infection
P01100	FOS	2353	KEGG	Leishmaniasis
P01100	FOS	2353	KEGG	MAPK signaling
P01100	FOS	2353	KEGG	Osteoclast differentiation
P01100	FOS	2353	KEGG	Oxytocin signaling
P01100	FOS	2353	KEGG	Parathyroid hormone synthesis	secretion and action
P01100	FOS	2353	KEGG	Pathways in cancer
P01100	FOS	2353	KEGG	Pertussis
P01100	FOS	2353	KEGG	Prolactin signaling
P01100	FOS	2353	KEGG	Relaxin signaling
P01100	FOS	2353	KEGG	Rheumatoid arthritis
P01100	FOS	2353	KEGG	Salmonella infection
P01100	FOS	2353	KEGG	T cell receptor signaling
P01100	FOS	2353	KEGG	TNF signaling
P01100	FOS	2353	KEGG	Th1 and Th2 cell differentiation
P01100	FOS	2353	KEGG	Th17 cell differentiation
P01100	FOS	2353	KEGG	Toll-like receptor signaling
P01100	FOS	2353	KEGG	cAMP signaling
P01100	FOS	2353	NetPath	Alpha6Beta4Integrin
P01100	FOS	2353	NetPath	BCR
P01100	FOS	2353	NetPath	EGFR1
P01100	FOS	2353	NetPath	IL6
P01100	FOS	2353	NetPath	Oncostatin M
P01100	FOS	2353	NetPath	Prolactin
P01100	FOS	2353	NetPath	TGF beta Receptor
P01100	FOS	2353	PID	AP-1 transcription factor network
P01100	FOS	2353	PID	ATF-2 transcription factor network
P01100	FOS	2353	PID	BCR signaling
P01100	FOS	2353	PID	Calcineurin-regulated NFAT-dependent transcription in lymphocytes
P01100	FOS	2353	PID	Calcium signaling in the CD4+ TCR
P01100	FOS	2353	PID	Downstream signaling in na&#xef;ve CD8+ T cells
P01100	FOS	2353	PID	Endothelins
P01100	FOS	2353	PID	ErbB1 downstream signaling
P01100	FOS	2353	PID	ErbB2/ErbB3 signaling events
P01100	FOS	2353	PID	FGF signaling
P01100	FOS	2353	PID	FOXA1 transcription factor network
P01100	FOS	2353	PID	FOXM1 transcription factor network
P01100	FOS	2353	PID	Fc-epsilon receptor I signaling in mast cells
P01100	FOS	2353	PID	GMCSF-mediated signaling events
P01100	FOS	2353	PID	Glucocorticoid receptor regulatory network
P01100	FOS	2353	PID	HIF-1-alpha transcription factor network
P01100	FOS	2353	PID	IL12 signaling mediated by STAT4
P01100	FOS	2353	PID	IL12-mediated signaling events
P01100	FOS	2353	PID	IL2-mediated signaling events
P01100	FOS	2353	PID	IL6-mediated signaling events
P01100	FOS	2353	PID	LPA receptor mediated events
P01100	FOS	2353	PID	Nongenotropic Androgen signaling
P01100	FOS	2353	PID	Osteopontin-mediated events
P01100	FOS	2353	PID	PDGFR-alpha signaling
P01100	FOS	2353	PID	PDGFR-beta signaling
P01100	FOS	2353	PID	Presenilin action in Notch and Wnt signaling
P01100	FOS	2353	PID	Ras signaling in the CD4+ TCR
P01100	FOS	2353	PID	Regulation of Telomerase
P01100	FOS	2353	PID	Regulation of nuclear SMAD2/3 signaling
P01100	FOS	2353	PID	RhoA signaling
P01100	FOS	2353	PID	S1P2
P01100	FOS	2353	PID	Trk receptor signaling mediated by the MAPK
P01100	FOS	2353	Panther_Pathway	Angiogenesis
P01100	FOS	2353	Panther_Pathway	Apoptosis signaling
P01100	FOS	2353	Panther_Pathway	B cell activation
P01100	FOS	2353	Panther_Pathway	CCKR signaling map
P01100	FOS	2353	Panther_Pathway	Huntington disease
P01100	FOS	2353	Panther_Pathway	Insulin IGF pathway MAP kinase cascade
P01100	FOS	2353	Panther_Pathway	Interleukin signaling
P01100	FOS	2353	Panther_Pathway	PDGF signaling
P01100	FOS	2353	Panther_Pathway	T cell activation
P01100	FOS	2353	PharmGKB	EGFR Inhibitor Pathway Pharmacodynamics
P01100	FOS	2353	PharmGKB	Tacrolimus Cyclosporine Pathway Pharmacodynamics
P01100	FOS	2353	REACTOME	Activation of the AP-1 family of transcription factors
P01100	FOS	2353	REACTOME	Cellular responses to external stimuli
P01100	FOS	2353	REACTOME	Cellular responses to stress
P01100	FOS	2353	REACTOME	Cytokine Signaling in Immune system
P01100	FOS	2353	REACTOME	ESR-mediated signaling
P01100	FOS	2353	REACTOME	Estrogen-dependent gene expression
P01100	FOS	2353	REACTOME	Estrogen-dependent nuclear events downstream of ESR-membrane signaling
P01100	FOS	2353	REACTOME	FCERI mediated MAPK activation
P01100	FOS	2353	REACTOME	Fc epsilon receptor (FCERI) signaling
P01100	FOS	2353	REACTOME	Gene expression (Transcription)
P01100	FOS	2353	REACTOME	Generic Transcription Pathway
P01100	FOS	2353	REACTOME	Immune System
P01100	FOS	2353	REACTOME	Innate Immune System
P01100	FOS	2353	REACTOME	Interleukin-17 signaling
P01100	FOS	2353	REACTOME	Interleukin-4 and Interleukin-13 signaling
P01100	FOS	2353	REACTOME	MAP kinase activation
P01100	FOS	2353	REACTOME	MAPK targets/ Nuclear events mediated by MAP kinases
P01100	FOS	2353	REACTOME	MyD88 cascade initiated on plasma membrane
P01100	FOS	2353	REACTOME	MyD88 dependent cascade initiated on endosome
P01100	FOS	2353	REACTOME	MyD88-independent TLR4 cascade
P01100	FOS	2353	REACTOME	MyD88:MAL(TIRAP) cascade initiated on plasma membrane
P01100	FOS	2353	REACTOME	Non-genomic estrogen signaling
P01100	FOS	2353	REACTOME	Oxidative Stress Induced Senescence
P01100	FOS	2353	REACTOME	RNA Polymerase II Transcription
P01100	FOS	2353	REACTOME	Senescence-Associated Secretory Phenotype (SASP)
P01100	FOS	2353	REACTOME	Signal Transduction
P01100	FOS	2353	REACTOME	Signaling by Interleukins
P01100	FOS	2353	REACTOME	Signaling by Nuclear Receptors
P01100	FOS	2353	REACTOME	TP53 Regulates Transcription of DNA Repair Genes
P01100	FOS	2353	REACTOME	TRAF6 mediated induction of NFkB and MAP kinases upon TLR7/8 or 9 activation
P01100	FOS	2353	REACTOME	TRIF(TICAM1)-mediated TLR4 signaling
P01100	FOS	2353	REACTOME	Toll Like Receptor 10 (TLR10) Cascade
P01100	FOS	2353	REACTOME	Toll Like Receptor 2 (TLR2) Cascade
P01100	FOS	2353	REACTOME	Toll Like Receptor 3 (TLR3) Cascade
P01100	FOS	2353	REACTOME	Toll Like Receptor 4 (TLR4) Cascade
P01100	FOS	2353	REACTOME	Toll Like Receptor 5 (TLR5) Cascade
P01100	FOS	2353	REACTOME	Toll Like Receptor 7/8 (TLR7/8) Cascade
P01100	FOS	2353	REACTOME	Toll Like Receptor 9 (TLR9) Cascade
P01100	FOS	2353	REACTOME	Toll Like Receptor TLR1:TLR2 Cascade
P01100	FOS	2353	REACTOME	Toll Like Receptor TLR6:TLR2 Cascade
P01100	FOS	2353	REACTOME	Toll-like Receptor Cascades
P01100	FOS	2353	REACTOME	Transcriptional Regulation by TP53
P01100	FOS	2353	SIGNOR2.0	SIGNOR-EGF
P01100	FOS	2353	SIGNOR2.0	SIGNOR-TCA
P01100	FOS	2353	SIGNOR2.0	SIGNOR-TGFb
P01100	FOS	2353	SignaLink2.0	RTK(core)
P01100	FOS	2353	Spike	Apoptosis In The Ear
P01100	FOS	2353	Spike	Base excision and single strand break repair
P01100	FOS	2353	Spike	Hearing and Vision Proteins
P01100	FOS	2353	Spike	Hearing related SIX1 Interaction
P01100	FOS	2353	Spike	RAS signaling and tumorigenesis
P01100	FOS	2353	Spike	TLR Signaling
P01100	FOS	2353	WikiPathways	Apoptosis Modulation and Signaling
P01100	FOS	2353	WikiPathways	Brain-Derived Neurotrophic Factor (BDNF) signaling
P01100	FOS	2353	WikiPathways	Breast cancer
P01100	FOS	2353	WikiPathways	Chromosomal and microsatellite instability in colorectal cancer
P01100	FOS	2353	WikiPathways	Corticotropin-releasing hormone signaling
P01100	FOS	2353	WikiPathways	EGF/EGFR Signaling
P01100	FOS	2353	WikiPathways	ESC Pluripotency
P01100	FOS	2353	WikiPathways	Endometrial cancer
P01100	FOS	2353	WikiPathways	Estrogen signaling
P01100	FOS	2353	WikiPathways	Hair Follicle Development: Cytodifferentiation (Part 3 of 3)
P01100	FOS	2353	WikiPathways	Hematopoietic Stem Cell Differentiation
P01100	FOS	2353	WikiPathways	Human Thyroid Stimulating Hormone (TSH) signaling
P01100	FOS	2353	WikiPathways	IL-2 Signaling
P01100	FOS	2353	WikiPathways	IL-3 Signaling
P01100	FOS	2353	WikiPathways	IL-4 Signaling
P01100	FOS	2353	WikiPathways	IL-5 Signaling
P01100	FOS	2353	WikiPathways	Insulin Signaling
P01100	FOS	2353	WikiPathways	Kit receptor signaling
P01100	FOS	2353	WikiPathways	MAPK Signaling
P01100	FOS	2353	WikiPathways	Myometrial Relaxation and Contraction
P01100	FOS	2353	WikiPathways	Neural Crest Cell Migration during Development
P01100	FOS	2353	WikiPathways	Neural Crest Cell Migration in Cancer
P01100	FOS	2353	WikiPathways	Oncostatin M Signaling
P01100	FOS	2353	WikiPathways	Oxidative Stress
P01100	FOS	2353	WikiPathways	PDGF
P01100	FOS	2353	WikiPathways	PDGFR-beta
P01100	FOS	2353	WikiPathways	Photodynamic therapy-induced NFE2L2 (NRF2) survival signaling
P01100	FOS	2353	WikiPathways	Physiological and Pathological Hypertrophy of the Heart
P01100	FOS	2353	WikiPathways	Prolactin Signaling
P01100	FOS	2353	WikiPathways	RANKL/RANK (Receptor activator of NFKB (ligand)) Signaling
P01100	FOS	2353	WikiPathways	Regulation of toll-like receptor signaling
P01100	FOS	2353	WikiPathways	Selenium Metabolism and Selenoproteins
P01100	FOS	2353	WikiPathways	Serotonin and anxiety
P01100	FOS	2353	WikiPathways	Serotonin and anxiety-related events
P01100	FOS	2353	WikiPathways	Signaling of Hepatocyte Growth Factor Receptor
P01100	FOS	2353	WikiPathways	Sleep regulation
P01100	FOS	2353	WikiPathways	Spinal Cord Injury
P01100	FOS	2353	WikiPathways	Structural Pathway of Interleukin 1 (IL-1)
P01100	FOS	2353	WikiPathways	T-Cell antigen Receptor (TCR) Signaling
P01100	FOS	2353	WikiPathways	T-Cell antigen Receptor (TCR) pathway during Staphylococcus aureus infection
P01100	FOS	2353	WikiPathways	TGF-beta Receptor Signaling
P01100	FOS	2353	WikiPathways	TGF-beta Signaling
P01100	FOS	2353	WikiPathways	Toll-like Receptor Signaling
P01100	FOS	2353	WikiPathways	WikiPathways
P01100	FOS	2353	stke	Differentiation Pathway in PC12 Cells
P01100	FOS	2353	stke	Granule Cell Survival Pathway
P01100	FOS	2353	stke	Insulin Signaling Pathway
P01100	FOS	2353	stke	Interleukin 1 (IL-1) Pathway
P01100	FOS	2353	stke	Toll-Like Receptor Pathway
P01100	FOS	2353	systems-biology.org	EGFR signaling for RTKC
P01100	FOS	2353	systems-biology.org	Macrophage Map Update ver2 re
P01100	FOS	2353	systems-biology.org	Toll-Like receptor signaling network
Q14332	FZD2	2535	INOH	GPCR signaling-G alpha s Epac and ERK
Q14332	FZD2	2535	ACSN2	EMT REGULATORS
Q14332	FZD2	2535	ACSN2	WNT CANONICAL
Q14332	FZD2	2535	ACSN2	WNT NON CANONICAL
Q14332	FZD2	2535	INOH	GPCR signaling-G alpha i
Q14332	FZD2	2535	INOH	GPCR signaling-G alpha q
Q14332	FZD2	2535	INOH	GPCR signaling-G alpha s PKA and ERK
Q14332	FZD2	2535	INOH	GPCR signaling-cholera toxin
Q14332	FZD2	2535	INOH	GPCR signaling-pertussis toxin
Q14332	FZD2	2535	INOH	Wnt Canonical
Q14332	FZD2	2535	INOH	Wnt Mammals
Q14332	FZD2	2535	IPAVS	GSK3beta regulation by signaling
Q14332	FZD2	2535	IPAVS	Mechanism for Dsh Action In the absence of a wnt signal
Q14332	FZD2	2535	IPAVS	Wnt Dvl betaCatenin Pitx2
Q14332	FZD2	2535	IPAVS	Wnt signaling in cardiomyocyte hypertrophy
Q14332	FZD2	2535	IPAVS	non canonical Wnt signaling
Q14332	FZD2	2535	KEGG	Basal cell carcinoma
Q14332	FZD2	2535	KEGG	Breast cancer
Q14332	FZD2	2535	KEGG	Cushing syndrome
Q14332	FZD2	2535	KEGG	Gastric cancer
Q14332	FZD2	2535	KEGG	Hepatocellular carcinoma
Q14332	FZD2	2535	KEGG	Hippo signaling
Q14332	FZD2	2535	KEGG	Human papillomavirus infection
Q14332	FZD2	2535	KEGG	Melanogenesis
Q14332	FZD2	2535	KEGG	Pathways in cancer
Q14332	FZD2	2535	KEGG	Proteoglycans in cancer
Q14332	FZD2	2535	KEGG	Signaling pathways regulating pluripotency of stem cells
Q14332	FZD2	2535	KEGG	Wnt signaling
Q14332	FZD2	2535	KEGG	mTOR signaling
Q14332	FZD2	2535	PID	Noncanonical Wnt signaling
Q14332	FZD2	2535	PID	Wnt signaling network
Q14332	FZD2	2535	Panther_Pathway	Alzheimer disease presenilin
Q14332	FZD2	2535	Panther_Pathway	Angiogenesis
Q14332	FZD2	2535	Panther_Pathway	Cadherin signaling
Q14332	FZD2	2535	Panther_Pathway	Wnt signaling
Q14332	FZD2	2535	REACTOME	Asymmetric localization of PCP proteins
Q14332	FZD2	2535	REACTOME	Beta-catenin independent WNT signaling
Q14332	FZD2	2535	REACTOME	Ca2+
Q14332	FZD2	2535	REACTOME	Disassembly of the destruction complex and recruitment of AXIN to the membrane
Q14332	FZD2	2535	REACTOME	PCP/CE
Q14332	FZD2	2535	REACTOME	Signal Transduction
Q14332	FZD2	2535	REACTOME	Signaling by WNT
Q14332	FZD2	2535	REACTOME	TCF dependent signaling in response to WNT
Q14332	FZD2	2535	REACTOME	WNT5A-dependent internalization of FZD2	FZD5 and ROR2
Q14332	FZD2	2535	SIGNOR2.0	SIGNOR-WNT
Q14332	FZD2	2535	SIGNOR2.0	SIGNOR-WNT Myogenesis
Q14332	FZD2	2535	Spike	WNT signaling
Q14332	FZD2	2535	WikiPathways	Association Between Physico-Chemical Features and Toxicity Associated
Q14332	FZD2	2535	WikiPathways	Breast cancer
Q14332	FZD2	2535	WikiPathways	ESC Pluripotency
Q14332	FZD2	2535	WikiPathways	Epithelial to mesenchymal transition in colorectal cancer
Q14332	FZD2	2535	WikiPathways	LncRNA involvement in canonical Wnt signaling and colorectal cancer
Q14332	FZD2	2535	WikiPathways	MicroRNAs in cardiomyocyte hypertrophy
Q14332	FZD2	2535	WikiPathways	Wnt Signaling
Q14332	FZD2	2535	WikiPathways	Wnt Signaling Pathway and Pluripotency
Q14332	FZD2	2535	WikiPathways	Wnt Signaling in Kidney Disease
Q14332	FZD2	2535	WikiPathways	ncRNAs involved in Wnt signaling in hepatocellular carcinoma
Q14332	FZD2	2535	systems-biology.org	beta cell v2.3
O75084	FZD7	8324	Panther_Pathway	Wnt signaling
O75084	FZD7	8324	ACSN2	EMT REGULATORS
O75084	FZD7	8324	ACSN2	WNT CANONICAL
O75084	FZD7	8324	ACSN2	WNT NON CANONICAL
O75084	FZD7	8324	INOH	GPCR signaling-G alpha i
O75084	FZD7	8324	INOH	GPCR signaling-G alpha q
O75084	FZD7	8324	INOH	GPCR signaling-G alpha s Epac and ERK
O75084	FZD7	8324	INOH	GPCR signaling-G alpha s PKA and ERK
O75084	FZD7	8324	INOH	GPCR signaling-cholera toxin
O75084	FZD7	8324	INOH	GPCR signaling-pertussis toxin
O75084	FZD7	8324	INOH	Wnt Canonical
O75084	FZD7	8324	INOH	Wnt Mammals
O75084	FZD7	8324	IPAVS	GSK3beta regulation by signaling
O75084	FZD7	8324	IPAVS	Mechanism for Dsh Action In the absence of a wnt signal
O75084	FZD7	8324	IPAVS	Wnt Dvl betaCatenin Pitx2
O75084	FZD7	8324	IPAVS	Wnt signaling in cardiomyocyte hypertrophy
O75084	FZD7	8324	IPAVS	non canonical Wnt signaling
O75084	FZD7	8324	KEGG	Basal cell carcinoma
O75084	FZD7	8324	KEGG	Breast cancer
O75084	FZD7	8324	KEGG	Cushing syndrome
O75084	FZD7	8324	KEGG	Gastric cancer
O75084	FZD7	8324	KEGG	Hepatocellular carcinoma
O75084	FZD7	8324	KEGG	Hippo signaling
O75084	FZD7	8324	KEGG	Human papillomavirus infection
O75084	FZD7	8324	KEGG	Melanogenesis
O75084	FZD7	8324	KEGG	Pathways in cancer
O75084	FZD7	8324	KEGG	Proteoglycans in cancer
O75084	FZD7	8324	KEGG	Signaling pathways regulating pluripotency of stem cells
O75084	FZD7	8324	KEGG	Wnt signaling
O75084	FZD7	8324	KEGG	mTOR signaling
O75084	FZD7	8324	NetPath	Wnt
O75084	FZD7	8324	PID	Noncanonical Wnt signaling
O75084	FZD7	8324	PID	Syndecan-4-mediated signaling events
O75084	FZD7	8324	PID	Wnt signaling network
O75084	FZD7	8324	Panther_Pathway	Alzheimer disease presenilin
O75084	FZD7	8324	Panther_Pathway	Cadherin signaling
O75084	FZD7	8324	REACTOME	Asymmetric localization of PCP proteins
O75084	FZD7	8324	REACTOME	Beta-catenin independent WNT signaling
O75084	FZD7	8324	REACTOME	PCP/CE
O75084	FZD7	8324	REACTOME	Signal Transduction
O75084	FZD7	8324	REACTOME	Signaling by WNT
O75084	FZD7	8324	SIGNOR2.0	SIGNOR-WNT
O75084	FZD7	8324	SIGNOR2.0	SIGNOR-WNT Myogenesis
O75084	FZD7	8324	SignaLink2.0	WNT/Wingless(core)
O75084	FZD7	8324	Spike	WNT signaling
O75084	FZD7	8324	WikiPathways	Association Between Physico-Chemical Features and Toxicity Associated
O75084	FZD7	8324	WikiPathways	Breast cancer
O75084	FZD7	8324	WikiPathways	ESC Pluripotency
O75084	FZD7	8324	WikiPathways	Epithelial to mesenchymal transition in colorectal cancer
O75084	FZD7	8324	WikiPathways	LncRNA involvement in canonical Wnt signaling and colorectal cancer
O75084	FZD7	8324	WikiPathways	Regulation of Wnt/B-catenin Signaling by Small Molecule Compounds
O75084	FZD7	8324	WikiPathways	Wnt Signaling
O75084	FZD7	8324	WikiPathways	Wnt Signaling Pathway and Pluripotency
O75084	FZD7	8324	WikiPathways	Wnt Signaling in Kidney Disease
O75084	FZD7	8324	WikiPathways	ncRNAs involved in Wnt signaling in hepatocellular carcinoma
O75084	FZD7	8324	systems-biology.org	beta cell v2.3
P16278	GLB1	2720	EHMN	Galactose metabolism
P16278	GLB1	2720	EHMN	Glycerophospholipid metabolism
P16278	GLB1	2720	EHMN	Glycosphingolipid biosynthesis - ganglioseries
P16278	GLB1	2720	EHMN	Glycosphingolipid metabolism
P16278	GLB1	2720	HumanCyc	lactose degradation III
P16278	GLB1	2720	INOH	Galactose metabolism
P16278	GLB1	2720	INOH	Glycolysis Gluconeogenesis
P16278	GLB1	2720	KEGG	Galactose metabolism
P16278	GLB1	2720	KEGG	Glycosaminoglycan degradation
P16278	GLB1	2720	KEGG	Glycosphingolipid biosynthesis - ganglio series
P16278	GLB1	2720	KEGG	Lysosome
P16278	GLB1	2720	KEGG	Other glycan degradation
P16278	GLB1	2720	KEGG	Sphingolipid metabolism
P16278	GLB1	2720	NetPath	TNFalpha
P16278	GLB1	2720	REACTOME	Asparagine N-linked glycosylation
P16278	GLB1	2720	REACTOME	Biosynthesis of the N-glycan precursor (dolichol lipid-linked oligosaccharide	LLO) and transfer to a nascent protein
P16278	GLB1	2720	REACTOME	Defective NEU1 causes sialidosis
P16278	GLB1	2720	REACTOME	Disease
P16278	GLB1	2720	REACTOME	Diseases associated with glycosylation precursor biosynthesis
P16278	GLB1	2720	REACTOME	Diseases of carbohydrate metabolism
P16278	GLB1	2720	REACTOME	Diseases of glycosylation
P16278	GLB1	2720	REACTOME	Diseases of metabolism
P16278	GLB1	2720	REACTOME	Glycosaminoglycan metabolism
P16278	GLB1	2720	REACTOME	Glycosphingolipid metabolism
P16278	GLB1	2720	REACTOME	HS-GAG degradation
P16278	GLB1	2720	REACTOME	Heparan sulfate/heparin (HS-GAG) metabolism
P16278	GLB1	2720	REACTOME	Immune System
P16278	GLB1	2720	REACTOME	Innate Immune System
P16278	GLB1	2720	REACTOME	Keratan sulfate degradation
P16278	GLB1	2720	REACTOME	Keratan sulfate/keratin metabolism
P16278	GLB1	2720	REACTOME	MPS IV - Morquio syndrome B
P16278	GLB1	2720	REACTOME	Metabolism
P16278	GLB1	2720	REACTOME	Metabolism of carbohydrates
P16278	GLB1	2720	REACTOME	Metabolism of lipids
P16278	GLB1	2720	REACTOME	Metabolism of proteins
P16278	GLB1	2720	REACTOME	Mucopolysaccharidoses
P16278	GLB1	2720	REACTOME	Neutrophil degranulation
P16278	GLB1	2720	REACTOME	Post-translational protein modification
P16278	GLB1	2720	REACTOME	Sialic acid metabolism
P16278	GLB1	2720	REACTOME	Sphingolipid metabolism
P16278	GLB1	2720	REACTOME	Synthesis of substrates in N-glycan biosythesis
P16278	GLB1	2720	WikiPathways	Ciliary landscape
P16278	GLB1	2720	WikiPathways	Degradation pathway of sphingolipids	including diseases
P16278	GLB1	2720	WikiPathways	Ectoderm Differentiation
Q9HCN6	GP6	51206	KEGG	ECM-receptor interaction
Q9HCN6	GP6	51206	KEGG	Platelet activation
Q9HCN6	GP6	51206	PharmGKB	Platelet Aggregation Inhibitor Pathway Pharmacodynamics
Q9HCN6	GP6	51206	REACTOME	Cell surface interactions at the vascular wall
Q9HCN6	GP6	51206	REACTOME	GPVI-mediated activation cascade
Q9HCN6	GP6	51206	REACTOME	Hemostasis
Q9HCN6	GP6	51206	REACTOME	Platelet Adhesion to exposed collagen
Q9HCN6	GP6	51206	REACTOME	Platelet activation	signaling and aggregation
P07203	GPX1	2876	ACSN2	ANTIOXIDANT RESPONSE
P07203	GPX1	2876	BioCarta	cardiac protection against ros
P07203	GPX1	2876	EHMN	Arachidonic acid metabolism
P07203	GPX1	2876	EHMN	Linoleate metabolism
P07203	GPX1	2876	EHMN	Urea cycle and metabolism of arginine	proline	glutamate	aspartate and asparagine
P07203	GPX1	2876	HumanCyc	glutathione redox reactions I
P07203	GPX1	2876	HumanCyc	superoxide radicals degradation
P07203	GPX1	2876	IPAVS	Cardiac protection against ROS human
P07203	GPX1	2876	IPAVS	perk
P07203	GPX1	2876	KEGG	Amyotrophic lateral sclerosis (ALS)
P07203	GPX1	2876	KEGG	Arachidonic acid metabolism
P07203	GPX1	2876	KEGG	Glutathione metabolism
P07203	GPX1	2876	KEGG	Huntington disease
P07203	GPX1	2876	KEGG	Thyroid hormone synthesis
P07203	GPX1	2876	OntoCancro	Apoptosis
P07203	GPX1	2876	OntoCancro	Expanded.Apoptosis
P07203	GPX1	2876	PID	Direct p53 effectors
P07203	GPX1	2876	PharmGKB	Doxorubicin Pathway Cancer Cell Pharmacodynamics
P07203	GPX1	2876	PharmGKB	Doxorubicin Pathway Pharmacokinetics
P07203	GPX1	2876	PharmGKB	Oxidative Stress Regulatory Pathway Erythrocyte
P07203	GPX1	2876	REACTOME	Arachidonic acid metabolism
P07203	GPX1	2876	REACTOME	Cellular responses to external stimuli
P07203	GPX1	2876	REACTOME	Cellular responses to stress
P07203	GPX1	2876	REACTOME	Detoxification of Reactive Oxygen Species
P07203	GPX1	2876	REACTOME	Fatty acid metabolism
P07203	GPX1	2876	REACTOME	Metabolism
[truncated: 2,448 more rows]
[truncated: 714 more columns]

## Sheet: Table 5
Supplementary Table 5. TNFi genes (118), core pathway enrichment analysis resutls (db 4.1)
INPUT:
Current selection:	Human
IDs:	NCF1	IFNGR2	ITGB2	VAV2	CTSS	IGFBP7	CCR1	PRKCD	KLKB1	SYK	CYBB	PTPN18	PTGS2	PTAFR	SDC2	TADA3	ARHGEF10L	LAMB2	ISG20	TLR1	PAWR	FGFR1	JUN	EGR3	NRIP1	FES	TBK1	HSP90AA1	ARMCX2	NOMO2	MUC1	RXRA	PLSCR1	S100A4	SRC	FCGR1B	GRK6	HLA-DRB5	RUSC2	MT-ND4	TGM2	FCGR3A	HLA-DRA	SNX2	MT-ND4L	CDK3	LYN	PECAM1	MIA
Data type:	Literature curated (core) pathway memberships
Protein interaction set:	n/a
Minimum confidence level for predicted associations:	n/a
Pathway sources:	ACSN2	BioCarta	EHMN	HumanCyc	INOH	IPAVS	KEGG	NetPath	OntoCancro	Panther_Pathway	PharmGKB	PID	RB-Pathways	REACTOME	stke	systems-biology.org	SignaLink2.0	SIGNOR2.0	SMPDB	Spike	UniProt_Pathways	WikiPathways
RESULTS:
Counts and extended list of input IDs present in different pathDIP components
Data component	Literature curated (core) pathway memberships	Extended pathway associations. Protein interaction set: Experimentally detected PPIs Minimum confidence level for predicted associations: 0.99	Extended pathway associations. Protein interaction set: Experimentally detected PPIs Minimum confidence level for predicted associations: 0.95	Extended pathway associations. Protein interaction set: Experimentally detected and computationally predicted PPIs (full IID) Minimum confidence level for predicted associations: 0.99	Extended pathway associations. Protein interaction set: Experimentally detected and computationally predicted PPIs (full IID) Minimum confidence level for predicted associations: 0.95
Total not found IDs	8	6	0	0	0
Not found IDs	AEBP1	ARMCX2	NOMO1	NOMO2	PAPLN	RUSC2	SASH1	SECTM1	ARMCX2	EGR3	FCGR1B	MDGA1	PAPLN	SECTM1
Total found IDs	110	112	118	118	118
Found IDs	ARHGEF10L	ARNT	CASP8	CCR1	CD33	CD74	CD86	CDH1	CDK3	CFP	CPT1A	CRIM1	CSF2RB	CSF3R	CTNNA1	CTSS	CYBB	DAB2	EGR1	EGR3	FCGR1A	FCGR1B	FCGR3A	FES	FGFR1	FGL2	FGR	FLT1	FOSB	GAB1	GBP1	GRK6	HBEGF	HES1	HLA-DRA	HLA-DRB5	HSP90AA1	HSPH1	IFNGR2	IGFBP7	IKBKG	IL21R	IRF5	IRF8	ISG20	ITGB2	JUN	KLKB1	LAMB2
Pathway enrichment analysis results ('q-value (FDR: BH-method) less than 0.05' = 534)
Pathway Source	Pathway Name	p-value	q-value (FDR: BH-method)	q-value (Bonferroni)	External Source ID
REACTOME	Cytokine Signaling in Immune system	4.11253e-17	7.67398e-14	7.67398e-14	n/a
REACTOME	Immune System	3.79559e-15	3.54129e-12	7.08257e-12	n/a
WikiPathways	VEGFA-VEGFR2 Signaling	1.00572e-12	4.69168e-10	1.87667e-09	n/a
KEGG	Leishmaniasis	8.26123e-13	5.13849e-10	1.54155e-09	n/a
REACTOME	Signaling by Receptor Tyrosine Kinases	3.06886e-12	1.1453e-09	5.72649e-09	n/a
NetPath	EGFR1	2.27125e-11	7.06359e-09	4.23815e-08	n/a
WikiPathways	Microglia Pathogen Phagocytosis	3.36335e-11	8.96573e-09	6.27601e-08	n/a
IPAVS	GP130 JAK STAT	3.90264e-11	9.10291e-09	7.28233e-08	n/a
KEGG	Osteoclast differentiation	4.44913e-11	9.22453e-09	8.30208e-08	n/a
systems-biology.org	Toll-Like receptor signaling network	1.03466e-10	1.93068e-08	1.93068e-07	n/a
WikiPathways	Regulation of toll-like receptor signaling	1.40073e-10	2.37615e-08	2.61376e-07	n/a
KEGG	Tuberculosis	2.686e-10	4.17673e-08	5.01208e-07	n/a
OntoCancro	Base.excision.repair..BER.	6.55224e-10	6.79249e-08	1.22265e-06	n/a
OntoCancro	Chromosome.Stability	7.3718e-10	7.23988e-08	1.37558e-06	n/a
OntoCancro	Homologous.recombination..HR.	6.24932e-10	7.28827e-08	1.16612e-06	n/a
OntoCancro	Nucleotide.excision.repair..NER.	6.24932e-10	7.28827e-08	1.16612e-06	n/a
REACTOME	Interferon Signaling	7.834e-10	7.30912e-08	1.46182e-06	n/a
OntoCancro	Mismatch.repair..MMR.	6.10277e-10	7.59185e-08	1.13878e-06	n/a
NetPath	Fibroblast growth factor-1	5.42831e-10	7.79171e-08	1.01292e-06	n/a
OntoCancro	Non.homologous.end.joining	5.95963e-10	7.94334e-08	1.11207e-06	n/a
REACTOME	Signaling by Interleukins	1.02635e-09	9.11985e-08	1.91517e-06	n/a
WikiPathways	Toll-like Receptor Signaling	1.17032e-09	9.92644e-08	2.18382e-06	n/a
PID	Signaling events mediated by Hepatocyte Growth Factor Receptor (c-Met)	1.35149e-09	1.05078e-07	2.52188e-06	n/a
OntoCancro	Cell.Cycle	1.31398e-09	1.06604e-07	2.45189e-06	n/a
KEGG	Pathways in cancer	2.19604e-09	1.57608e-07	4.09781e-06	n/a
REACTOME	Interferon gamma signaling	2.18932e-09	1.63411e-07	4.08527e-06	n/a
REACTOME	Innate Immune System	3.79302e-09	2.6214e-07	7.07778e-06	n/a
OntoCancro	Apoptosis	4.04438e-09	2.69529e-07	7.54681e-06	n/a
KEGG	Kaposi sarcoma-associated herpesvirus infection	5.17312e-09	3.32864e-07	9.65304e-06	n/a
IPAVS	JAK STAT pathway in postconditioning ischemia	5.52096e-09	3.43404e-07	1.03021e-05	n/a
NetPath	TNFalpha	9.52913e-09	5.73592e-07	1.77814e-05	n/a
KEGG	Epstein-Barr virus infection	1.24289e-08	7.2476e-07	2.31923e-05	n/a
systems-biology.org	Macrophage Map Update ver2 re	1.36418e-08	7.71382e-07	2.54556e-05	n/a
KEGG	C-type lectin receptor signaling	1.59889e-08	8.52437e-07	2.98353e-05	n/a
KEGG	Toll-like receptor signaling	1.59889e-08	8.52437e-07	2.98353e-05	n/a
ACSN2	MAPK	1.57614e-08	8.65023e-07	2.94108e-05	n/a
PID	FGF signaling	1.98753e-08	1.00236e-06	3.70873e-05	n/a
KEGG	Th17 cell differentiation	2.10771e-08	1.035e-06	3.93299e-05	n/a
OntoCancro	Expanded.Apoptosis	2.22766e-08	1.06585e-06	4.15681e-05	n/a
KEGG	Hepatitis B	3.34335e-08	1.55967e-06	6.23869e-05	n/a
INOH	JAK STAT pathway and regulation	4.31338e-08	1.96311e-06	8.04877e-05	n/a
INOH	EPO signaling	4.51352e-08	2.00529e-06	8.42223e-05	n/a
REACTOME	Signal Transduction	5.09175e-08	2.20958e-06	9.50121e-05	n/a
PID	Glypican 1 network	6.24377e-08	2.5328e-06	0.000116509	n/a
KEGG	Fc gamma R-mediated phagocytosis	6.12558e-08	2.54007e-06	0.000114303	n/a
KEGG	Chemokine signaling	6.07253e-08	2.5753e-06	0.000113313	n/a
IPAVS	ANG II and JAK STAT interactions in mediating cardiac myocyte function	6.54124e-08	2.59701e-06	0.00012206	n/a
PID	Signaling events mediated by VEGFR1 and VEGFR2	9.51384e-08	3.69851e-06	0.000177528	n/a
REACTOME	Signaling by ERBB2	1.01234e-07	3.85516e-06	0.000188903	n/a
PID	PDGFR-beta signaling	1.09064e-07	4.07027e-06	0.000203513	n/a
WikiPathways	EGF/EGFR Signaling	1.12587e-07	4.11936e-06	0.000210087	n/a
NetPath	Alpha6Beta4Integrin	1.1982e-07	4.21857e-06	0.000223584	n/a
WikiPathways	B Cell Receptor Signaling	1.18036e-07	4.23568e-06	0.000220255	n/a
WikiPathways	Chemokine signaling	1.27621e-07	4.25251e-06	0.000238141	n/a
NetPath	BCR	1.26467e-07	4.29068e-06	0.000235987	n/a
NetPath	TCR	1.24412e-07	4.29913e-06	0.000232153	n/a
ACSN2	IMMUNOSUPPRESSIVE CYTOKINE	1.37346e-07	4.49627e-06	0.000256288	n/a
NetPath	IL5	1.37346e-07	4.49627e-06	0.000256288	n/a
KEGG	Adherens junction	1.49817e-07	4.73828e-06	0.000279559	n/a
WikiPathways	Type II interferon signaling (IFNG)	1.83764e-07	5.71506e-06	0.000342904	n/a
NetPath	IL2	2.2954e-07	7.02167e-06	0.000428322	n/a
WikiPathways	Aryl Hydrocarbon Receptor	2.2954e-07	7.02167e-06	0.000428322	n/a
WikiPathways	RANKL/RANK (Receptor activator of NFKB (ligand)) Signaling	3.60647e-07	1.0682e-05	0.000672967	n/a
INOH	IL-7 signaling	3.86912e-07	1.12809e-05	0.000721978	n/a
PID	Thromboxane A2 receptor signaling	4.0934e-07	1.17512e-05	0.000763828	n/a
KEGG	Herpes simplex infection	4.31451e-07	1.21983e-05	0.000805088	n/a
KEGG	Toxoplasmosis	4.40951e-07	1.22808e-05	0.000822815	n/a
INOH	VEGF	4.55374e-07	1.2496e-05	0.000849728	n/a
KEGG	Phagosome	5.52237e-07	1.47211e-05	0.00103047	n/a
REACTOME	Antigen processing-Cross presentation	5.50277e-07	1.48814e-05	0.00102682	n/a
REACTOME	Adaptive Immune System	6.91225e-07	1.81666e-05	0.00128983	n/a
KEGG	Rheumatoid arthritis	7.85381e-07	2.03545e-05	0.00146552	n/a
WikiPathways	Focal Adhesion	8.06963e-07	2.06273e-05	0.00150579	n/a
WikiPathways	IL-5 Signaling	9.45935e-07	2.38529e-05	0.00176511	n/a
KEGG	IL-17 signaling	1.10145e-06	2.74041e-05	0.00205531	n/a
KEGG	Inflammatory bowel disease (IBD)	1.1547e-06	2.83509e-05	0.00215467	n/a
KEGG	Rap1 signaling	1.25427e-06	3.03957e-05	0.00234047	n/a
KEGG	NOD-like receptor signaling	1.47042e-06	3.47317e-05	0.0027438	n/a
KEGG	PI3K-Akt signaling	1.45661e-06	3.48466e-05	0.00271803	n/a
REACTOME	Diseases of signal transduction	1.66427e-06	3.88191e-05	0.00310553	n/a
PID	Class I PI3K signaling events	1.93985e-06	4.41434e-05	0.00361976	n/a
NetPath	KitReceptor	1.92073e-06	4.42479e-05	0.00358408	n/a
REACTOME	Intracellular signaling by second messengers	2.2857e-06	5.07752e-05	0.00426512	n/a
KEGG	Human T-cell leukemia virus 1 infection	2.28213e-06	5.13067e-05	0.00425845	n/a
Spike	TLR Signaling	2.39869e-06	5.26583e-05	0.00447596	n/a
NetPath	IL6	2.80481e-06	6.08579e-05	0.00523378	n/a
KEGG	Malaria	2.86337e-06	6.14143e-05	0.00534305	n/a
PID	ErbB1 downstream signaling	2.97975e-06	6.31842e-05	0.00556021	n/a
WikiPathways	IL-3 Signaling	3.24074e-06	6.79463e-05	0.00604722	n/a
WikiPathways	Brain-Derived Neurotrophic Factor (BDNF) signaling	3.38164e-06	7.01127e-05	0.00631014	n/a
REACTOME	Signaling by MET	3.67131e-06	7.5282e-05	0.00685066	n/a
stke	Toll-Like Receptor Pathway	3.67131e-06	7.5282e-05	0.00685066	n/a
Panther_Pathway	CCKR signaling map	4.00793e-06	8.04172e-05	0.0074788	n/a
REACTOME	Toll-like Receptor Cascades	4.23774e-06	8.41236e-05	0.00790762	n/a
KEGG	Leukocyte transendothelial migration	4.50613e-06	8.85099e-05	0.00840844	n/a
REACTOME	PIP3 activates AKT signaling	4.89217e-06	9.50916e-05	0.00912879	n/a
PID	Nectin adhesion	5.51814e-06	0.000106153	0.0102968	n/a
REACTOME	Disease	5.65749e-06	0.000107723	0.0105569	n/a
PID	RAC1 signaling	5.78456e-06	0.00010903	0.010794	n/a
Panther_Pathway	B cell activation	5.78456e-06	0.00010903	0.010794	n/a
PID	Alpha-synuclein signaling	6.4964e-06	0.000117692	0.0121223	n/a
KEGG	Focal adhesion	6.42858e-06	0.00011877	0.0119957	n/a
KEGG	Proteoglycans in cancer	6.42858e-06	0.00011877	0.0119957	n/a
KEGG	Staphylococcus aureus infection	7.17349e-06	0.000128709	0.0133857	n/a
PID	EPHA forward signaling	7.60541e-06	0.000135159	0.0141917	n/a
REACTOME	Platelet activation	signaling and aggregation	8.13725e-06	0.000143246	0.0151841	n/a
PID	CXCR4-mediated signaling events	8.32578e-06	0.000145195	0.0155359	n/a
REACTOME	Toll Like Receptor 4 (TLR4) Cascade	8.51232e-06	0.000147074	0.015884	n/a
REACTOME	GPVI-mediated activation cascade	8.85704e-06	0.000151626	0.0165272	n/a
REACTOME	PI3K/AKT Signaling in Cancer	9.68275e-06	0.000164255	0.018068	n/a
PID	FAS (CD95) signaling	1.02641e-05	0.000172548	0.0191528	n/a
SIGNOR2.0	SIGNOR-EGF	1.02641e-05	0.000172548	0.0191528	n/a
WikiPathways	TNF alpha Signaling	1.20588e-05	0.00019913	0.0225017	n/a
Panther_Pathway	T cell activation	1.30375e-05	0.000213403	0.024328	n/a
REACTOME	Constitutive Signaling by Aberrant PI3K in Cancer	1.30375e-05	0.000213403	0.024328	n/a
ACSN2	MIRNA TF IMMUNOSTIMULATORY	1.33068e-05	0.000214056	0.0248305	n/a
PID	GMCSF-mediated signaling events	1.3599e-05	0.000216887	0.0253757	n/a
PID	LPA receptor mediated events	1.43119e-05	0.000226322	0.026706	n/a
WikiPathways	Nuclear Receptors Meta-Pathway	1.46749e-05	0.000230112	0.0273834	n/a
WikiPathways	Human Complement System	1.7083e-05	0.000265641	0.0318769	n/a
WikiPathways	AGE/RAGE	1.87506e-05	0.000289162	0.0349886	n/a
KEGG	AGE-RAGE signaling pathway in diabetic complications	1.95261e-05	0.000298653	0.0364357	n/a
PharmGKB	EGFR Inhibitor Pathway Pharmacodynamics	2.0455e-05	0.000302929	0.038169	n/a
REACTOME	MET promotes cell motility	2.01195e-05	0.000305228	0.037543	n/a
WikiPathways	Bladder Cancer	2.01195e-05	0.000305228	0.037543	n/a
WikiPathways	PDGF	2.01195e-05	0.000305228	0.037543	n/a
KEGG	Fluid shear stress and atherosclerosis	2.09866e-05	0.000305945	0.039161	n/a
REACTOME	Signaling by VEGF	2.08518e-05	0.000306374	0.0389095	n/a
KEGG	Epithelial cell signaling in Helicobacter pylori infection	2.22821e-05	0.000322313	0.0415784	n/a
PID	BCR signaling	2.22821e-05	0.000322313	0.0415784	n/a
KEGG	Bladder cancer	2.27614e-05	0.00032422	0.0424728	n/a
KEGG	Chagas disease (American trypanosomiasis)	2.37254e-05	0.000335391	0.0442716	n/a
REACTOME	Fcgamma receptor (FCGR) dependent phagocytosis	2.58062e-05	0.000356699	0.0481544	n/a
REACTOME	Interleukin-2 family signaling	2.56653e-05	0.000357399	0.0478914	n/a
PID	E-cadherin signaling in keratinocytes	2.55244e-05	0.000358109	0.0476285	n/a
KEGG	B cell receptor signaling	2.63307e-05	0.000361273	0.0491331	n/a
WikiPathways	PI3K-Akt Signaling	2.76495e-05	0.000376598	0.051594	n/a
PID	CDC42 signaling events	2.8566e-05	0.000386262	0.0533042	n/a
REACTOME	DDX58/IFIH1-mediated induction of interferon-alpha/beta	2.8566e-05	0.000386262	0.0533042	n/a
REACTOME	Axon guidance	3.24634e-05	0.000432691	0.0605767	n/a
KEGG	Bacterial invasion of epithelial cells	3.62014e-05	0.000475717	0.0675518	n/a
REACTOME	Signaling by EGFR	3.61282e-05	0.000478122	0.0674152	n/a
PID	TNF receptor signaling pathway	4.02646e-05	0.000525411	0.0751337	n/a
KEGG	Antigen processing and presentation	4.53959e-05	0.000588255	0.0847087	n/a
Panther_Pathway	Angiogenesis	4.61639e-05	0.000594082	0.0861418	n/a
KEGG	Viral carcinogenesis	4.91763e-05	0.000628514	0.091763	n/a
PID	Glucocorticoid receptor regulatory network	5.63725e-05	0.000715586	0.105191	n/a
Spike	Hearing related SIX1 Interaction	6.04683e-05	0.000762391	0.112834	n/a
WikiPathways	Signaling Pathways in Glioblastoma	6.48e-05	0.000811522	0.120917	n/a
NetPath	IL3	6.67318e-05	0.000830144	0.124522	n/a
PID	Regulation of Androgen receptor activity	6.67318e-05	0.000830144	0.124522	n/a
PharmGKB	Sorafenib Pharmacodynamics	7.19884e-05	0.000883752	0.13433	n/a
REACTOME	Downregulation of ERBB2 signaling	7.19884e-05	0.000883752	0.13433	n/a
BioCarta	mechanism of gene regulation by peroxisome proliferators via ppara	7.33391e-05	0.000888641	0.136851	n/a
KEGG	Platelet activation	7.4979e-05	0.00090265	0.139911	n/a
Panther_Pathway	Integrin signalling	7.8475e-05	0.000938682	0.146434	n/a
WikiPathways	Apoptosis	7.93001e-05	0.000942509	0.147974	n/a
PID	Posttranslational regulation of adherens junction stability and dissassembly	8.04393e-05	0.000949998	0.1501	n/a
Spike	Apoptosis In The Ear	8.74325e-05	0.00102609	0.163149	n/a
ACSN2	EMT REGULATORS	9.03399e-05	0.00105359	0.168574	n/a
REACTOME	Listeria monocytogenes entry into host cells	9.13082e-05	0.00105827	0.170381	n/a
REACTOME	Hemostasis	9.35382e-05	0.00107742	0.174542	n/a
ACSN2	ECM	9.66369e-05	0.00109288	0.180324	n/a
WikiPathways	Hematopoietic Stem Cell Differentiation	9.62179e-05	0.00109477	0.179543	n/a
BioCarta	fc epsilon receptor i signaling in mast cells	9.61678e-05	0.00110091	0.179449	n/a
REACTOME	PI5P	PP2A and IER3 Regulate PI3K/AKT Signaling	0.000102534	0.00115258	0.191328	n/a
BioCarta	vegf hypoxia and angiogenesis	0.000110248	0.00123187	0.205723	n/a
REACTOME	VEGFA-VEGFR2 Pathway	0.000116024	0.0012887	0.216501	n/a
REACTOME	Erythropoietin activates Phosphoinositide-3-kinase (PI3K)	0.000120997	0.00133598	0.22578	n/a
KEGG	Viral myocarditis	0.000124222	0.00133987	0.231798	n/a
WikiPathways	MET in type 1 papillary renal cell carcinoma	0.000124222	0.00133987	0.231798	n/a
stke	Tumor Necrosis Factor Pathway	0.000125762	0.00134098	0.234672	n/a
KEGG	GnRH signaling	0.000123279	0.00134526	0.230039	n/a
KEGG	Th1 and Th2 cell differentiation	0.000123279	0.00134526	0.230039	n/a
WikiPathways	TGF-beta Signaling	0.000123142	0.00135166	0.229783	n/a
Spike	NFkB Signaling Network	0.00013089	0.00138773	0.244241	n/a
KEGG	NF-kappa B signaling	0.000138863	0.00146395	0.259118	n/a
REACTOME	C-type lectin receptors (CLRs)	0.000141693	0.00148539	0.264399	n/a
ACSN2	GROWTH FACTORS SIGNALING	0.000142803	0.00148866	0.26647	n/a
BioCarta	bcr signaling	0.000142803	0.00148866	0.26647	n/a
PID	Osteopontin-mediated events	0.000142803	0.00148866	0.26647	n/a
KEGG	Apoptosis	0.000148356	0.00152106	0.276832	n/a
IPAVS	Cardiac Hypertrophy	0.000153872	0.00156899	0.287125	n/a
REACTOME	Negative regulation of the PI3K/AKT network	0.000155972	0.00158176	0.291044	n/a
KEGG	Transcriptional misregulation in cancer	0.000160532	0.0016192	0.299553	n/a
PID	EPO signaling	0.00016145	0.00161971	0.301266	n/a
WikiPathways	Alpha 6 Beta 4 signaling	0.00016145	0.00161971	0.301266	n/a
WikiPathways	Pregnane X Receptor	0.00016145	0.00161971	0.301266	n/a
PID	Fc-epsilon receptor I signaling in mast cells	0.000170811	0.00168642	0.318733	n/a
IPAVS	GSK3 as a convergence point in hypertrophic signaling	0.000172917	0.00169823	0.322663	n/a
REACTOME	Neutrophil degranulation	0.00017907	0.00174945	0.334145	n/a
NetPath	IL4	0.000184303	0.00176364	0.343909	n/a
PID	CD40/CD40L signaling	0.000181795	0.00176682	0.339229	n/a
PID	IL8- and CXCR2-mediated signaling events	0.000181795	0.00176682	0.339229	n/a
WikiPathways	Signaling of Hepatocyte Growth Factor Receptor	0.000181795	0.00176682	0.339229	n/a
ACSN2	PI3K AKT MTOR	0.000200511	0.00190895	0.374154	n/a
KEGG	Cell adhesion molecules (CAMs)	0.00020247	0.00191781	0.377809	n/a
BioCarta	toll-like receptor	0.000203927	0.00192186	0.380528	n/a
ACSN2	CORE	0.00021371	0.00200393	0.398783	n/a
PID	E-cadherin signaling in the nascent adherens junction	0.000227937	0.00212665	0.42533	n/a
PID	Trk receptor signaling mediated by PI3K and PLC-gamma	0.000227937	0.00212665	0.42533	n/a
SIGNOR2.0	SIGNOR-TLR	0.000227937	0.00212665	0.42533	n/a
WikiPathways	Focal Adhesion-PI3K-Akt-mTOR-signaling	0.000235569	0.00216538	0.439572	n/a
Spike	NOTCH1 Signaling In The Ear	0.000246562	0.00224432	0.460085	n/a
REACTOME	SHC1 events in ERBB2 signaling	0.000245668	0.00224714	0.458416	n/a
KEGG	Gastric cancer	0.000250108	0.00226554	0.466702	n/a
KEGG	Renal cell carcinoma	0.000264364	0.00238311	0.493303	n/a
IPAVS	RANK Singnaling Pathway in Osteoclast resorption	0.000281959	0.0025295	0.526135	n/a
PID	Signaling events mediated by TCPTP	0.000281959	0.0025295	0.526135	n/a
REACTOME	Signaling by SCF-KIT	0.000281959	0.0025295	0.526135	n/a
WikiPathways	Fibrin Complement Receptor 3 Signaling	0.000281959	0.0025295	0.526135	n/a
BioCarta	hypoxia-inducible factor in the cardivascular system	0.000300521	0.00264515	0.560772	n/a
REACTOME	GAB1 signalosome	0.000300521	0.00264515	0.560772	n/a
REACTOME	Signaling by Erythropoietin	0.000300521	0.00264515	0.560772	n/a
stke	Angiotensin II-Stimulated Signaling through G Proteins and beta-Arrestin	0.000300521	0.00264515	0.560772	n/a
REACTOME	Costimulation by the CD28 family	0.00032366	0.00279606	0.60395	n/a
WikiPathways	Non-genomic actions of 1	25 dihydroxyvitamin D3	0.00032366	0.00279606	0.60395	n/a
KEGG	TNF signaling	0.000327665	0.00280469	0.611423	n/a
REACTOME	Signaling by Nuclear Receptors	0.000364459	0.00310539	0.68008	n/a
WikiPathways	Chromosomal and microsatellite instability in colorectal cancer	0.000368437	0.00312502	0.687503	n/a
PID	Syndecan-2-mediated signaling events	0.000379408	0.00320351	0.707975	n/a
systems-biology.org	EGFR signaling for RTKC	0.000382354	0.00321384	0.713473	n/a
REACTOME	FCGR activation	0.000392517	0.00328447	0.732437	n/a
WikiPathways	Insulin Signaling	0.000401876	0.00334777	0.749901	n/a
systems-biology.org	adipocyte v2.1	0.000412939	0.00342464	0.770544	001/007
BioCarta	ahr signal transduction	0.000417103	0.0034287	0.778314	n/a
REACTOME	MET activates PTPN11	0.000417103	0.0034287	0.778314	n/a
PID	Stabilization and expansion of the E-cadherin adherens junction	0.000416644	0.00344008	0.777458	n/a
KEGG	JAK-STAT signaling	0.000433119	0.00351391	0.8082	n/a
WikiPathways	Simplified Depiction of MYD88 Distinct Input-Output	0.000432557	0.00352468	0.807151	n/a
WikiPathways	Prolactin Signaling	0.000444216	0.00358834	0.828907	n/a
WikiPathways	Hippo-Merlin Signaling Dysregulation	0.000499409	0.00399956	0.931897	n/a
Panther_Pathway	Toll receptor signaling	0.000498828	0.00401213	0.930813	n/a
ACSN2	IMMUNOSTIMULATORY CYTOKINE	0.000531184	0.00423585	0.991189	n/a
NetPath	RAGE	0.000543958	0.00431926	1	n/a
PID	a6b1 and a6b4 Integrin signaling	0.000543958	0.00431926	1	n/a
KEGG	Human papillomavirus infection	0.000572041	0.00450392	1	n/a
ACSN2	TRAIL RESPONSE	0.000596937	0.00462193	1	n/a
IPAVS	STAT5A mediated PC	0.000596937	0.00462193	1	n/a
REACTOME	Negative regulation of MET activity	0.000596937	0.00462193	1	n/a
REACTOME	Regulation of signaling by CBL	0.000596937	0.00462193	1	n/a
REACTOME	Interleukin-10 signaling	0.000591932	0.00464095	1	n/a
REACTOME	Interleukin-3	Interleukin-5 and GM-CSF signaling	0.000591932	0.00464095	1	n/a
WikiPathways	Mechanoregulation and pathology of YAP/TAZ via Hippo and non-Hippo mechanisms	0.000591932	0.00464095	1	n/a
KEGG	Influenza A	0.000619793	0.00472055	1	n/a
Panther_Pathway	PDGF signaling	0.000648148	0.00483778	1	n/a
KEGG	Intestinal immune network for IgA production	0.000642832	0.00485637	1	n/a
PID	IL6-mediated signaling events	0.000642832	0.00485637	1	n/a
WikiPathways	Thymic Stromal LymphoPoietin (TSLP) Signaling	0.000642832	0.00485637	1	n/a
NetPath	TGF beta Receptor	0.000641504	0.00486604	1	n/a
PID	Ceramide signaling	0.000696764	0.00509867	1	n/a
REACTOME	Interleukin-37 signaling	0.000692185	0.00510521	1	n/a
ACSN2	WNT NON CANONICAL	0.000696173	0.0051144	1	n/a
KEGG	ErbB signaling	0.000703809	0.00513011	1	n/a
REACTOME	MET activates PI3K/AKT signaling	0.000691355	0.00513971	1	n/a
REACTOME	MET interacts with TNS proteins	0.000691355	0.00513971	1	n/a
IPAVS	FAS signaling in cardiac hypertrophy	0.000742854	0.00539364	1	n/a
PID	Calcineurin-regulated NFAT-dependent transcription in lymphocytes	0.000753805	0.00545194	1	n/a
WikiPathways	Hepatitis C and Hepatocellular Carcinoma	0.000753805	0.00545194	1	n/a
KEGG	Natural killer cell mediated cytotoxicity	0.000764979	0.0054902	1	n/a
WikiPathways	Ebola Virus Pathway on Host	0.000764979	0.0054902	1	n/a
systems-biology.org	hepatocyte v2.9	0.000784146	0.0055848	1	001/007
BioCarta	inhibition of cellular proliferation by gleevec	0.000796563	0.00565166	1	n/a
WikiPathways	PI3K/AKT/mTOR - VitD3 Signalling	0.000796563	0.00565166	1	n/a
WikiPathways	Vitamin D in inflammatory diseases	0.000796563	0.00565166	1	n/a
WikiPathways	miRNA targets in ECM and membrane receptors	0.000796563	0.00565166	1	n/a
REACTOME	Fc epsilon receptor (FCERI) signaling	0.000811031	0.0056681	1	n/a
INOH	JAK STAT MolecularVariation 2	0.000814089	0.00566825	1	n/a
Spike	RAS signaling and tumorigenesis	0.000825744	0.00572802	1	n/a
KEGG	Measles	0.000829183	0.00573058	1	n/a
WikiPathways	Pancreatic adenocarcinoma	0.000869668	0.00598819	1	n/a
BioCarta	tnf/stress related signaling	0.000910472	0.00624611	1	n/a
SignaLink2.0	NHR(core)	0.000910472	0.00624611	1	n/a
REACTOME	Semaphorin interactions	0.000944714	0.00643371	1	n/a
REACTOME	FCERI mediated MAPK activation	0.000962775	0.00653287	1	n/a
REACTOME	MyD88:MAL(TIRAP) cascade initiated on plasma membrane	0.000962775	0.00653287	1	n/a
REACTOME	Toll Like Receptor TLR6:TLR2 Cascade	0.000962775	0.00653287	1	n/a
WikiPathways	Allograft Rejection	0.000962775	0.00653287	1	n/a
WikiPathways	ErbB Signaling	0.000962775	0.00653287	1	n/a
KEGG	Estrogen signaling	0.00100793	0.00671713	1	n/a
BioCarta	keratinocyte differentiation	0.0010153	0.00674217	1	n/a
WikiPathways	Corticotropin-releasing hormone signaling	0.00106308	0.00677033	1	n/a
PID	Ephrin B reverse signaling	0.00103419	0.00677122	1	n/a
REACTOME	Diseases associated with the TLR signaling cascade	0.00103419	0.00677122	1	n/a
REACTOME	Diseases of Immune System	0.00103419	0.00677122	1	n/a
REACTOME	RHO GTPases Activate NADPH Oxidases	0.00103419	0.00677122	1	n/a
REACTOME	Signaling by EGFR in Cancer	0.00103419	0.00677122	1	n/a
SIGNOR2.0	SIGNOR-TA	0.00103419	0.00677122	1	n/a
WikiPathways	Angiogenesis	0.00103419	0.00677122	1	n/a
WikiPathways	IL1 and megakaryocytes in obesity	0.00103419	0.00677122	1	n/a
INOH	IFN gamma signaling	0.00103132	0.00682427	1	n/a
REACTOME	Scavenging by Class F Receptors	0.00103132	0.00682427	1	n/a
REACTOME	Uptake and function of diphtheria toxin	0.00103132	0.00682427	1	n/a
PID	IL2-mediated signaling events	0.00108946	0.00691474	1	n/a
WikiPathways	TGF-beta Receptor Signaling	0.00108946	0.00691474	1	n/a
KEGG	Small cell lung cancer	0.00111605	0.00703564	1	n/a
REACTOME	Toll Like Receptor 2 (TLR2) Cascade	0.00111605	0.00703564	1	n/a
REACTOME	Toll Like Receptor TLR1:TLR2 Cascade	0.00111605	0.00703564	1	n/a
PID	TRAIL signaling	0.00116804	0.00724107	1	n/a
INOH	CD4 T cell receptor signaling-JNK cascade	0.00116737	0.00728533	1	n/a
REACTOME	Signaling by PDGF	0.00116737	0.00728533	1	n/a
systems-biology.org	Skeletal muscle v2.9	0.00121166	0.00748661	1	n/a
NetPath	AndrogenReceptor	0.00125999	0.00775954	1	n/a
SignaLink2.0	RTK(core)	0.00125999	0.00775954	1	n/a
KEGG	Hematopoietic cell lineage	0.00128672	0.0078722	1	n/a
BioCarta	links between pyk2 and map kinases	0.00131234	0.0080027	1	n/a
PID	Endogenous TLR signaling	0.00131234	0.0080027	1	n/a
REACTOME	Integrin alphaIIb beta3 signaling	0.00131234	0.0080027	1	n/a
REACTOME	Integrin signaling	0.00131234	0.0080027	1	n/a
WikiPathways	EPO Receptor Signaling	0.00131234	0.0080027	1	n/a
WikiPathways	Pathways Regulating Hippo Signaling	0.00141075	0.0084645	1	n/a
ACSN2	FC RECEPTORS	0.0014359	0.00858779	1	n/a
ACSN2	MARKERS MDSC	0.0014359	0.00858779	1	n/a
BioCarta	pdgf signaling	0.00146739	0.00872022	1	n/a
REACTOME	Negative regulators of DDX58/IFIH1 signaling	0.00146739	0.00872022	1	n/a
REACTOME	Phosphorylation of CD3 and TCR zeta chains	0.00146739	0.00872022	1	n/a
REACTOME	VEGFR2 mediated vascular permeability	0.00146739	0.00872022	1	n/a
WikiPathways	Kit receptor signaling	0.00151819	0.00890862	1	n/a
KEGG	HIF-1 signaling	0.00154335	0.00902787	1	n/a
WikiPathways	Integrin-mediated Cell Adhesion	0.00154335	0.00902787	1	n/a
ACSN2	IMMUNOSTIMULATORY CORE	0.00161301	0.00937656	1	n/a
WikiPathways	Neural Crest Differentiation	0.00161301	0.00937656	1	n/a
PID	IL8- and CXCR1-mediated signaling events	0.00163346	0.00943665	1	n/a
REACTOME	ER-Phagosome	0.00163346	0.00943665	1	n/a
Spike	Apoptosis Anti-Apoptosis Network	0.00168492	0.00967403	1	n/a
WikiPathways	Integrated Breast Cancer	0.00172534	0.0098155	1	n/a
PID	Coregulation of Androgen receptor activity	0.00171852	0.00983668	1	n/a
WikiPathways	RIG-I-like Receptor Signaling	0.00171852	0.00983668	1	n/a
NetPath	Leptin	0.00182529	0.010259	1	n/a
stke	Differentiation Pathway in PC12 Cells	0.00182529	0.010259	1	n/a
BioCarta	nfkb activation by nontypeable hemophilus influenzae	0.00181084	0.0102706	1	n/a
REACTOME	Dectin-2 family	0.00181084	0.0102706	1	n/a
WikiPathways	PDGFR-beta	0.00181084	0.0102706	1	n/a
WikiPathways	Senescence and Autophagy in Cancer	0.00191487	0.0106028	1	n/a
BioCarta	cell to cell adhesion signaling	0.00190405	0.0106376	1	n/a
REACTOME	Cross-presentation of particulate exogenous antigens (phagosomes)	0.00190405	0.0106376	1	n/a
WikiPathways	ApoE and miR-146 in inflammation and atherosclerosis	0.00190405	0.0106376	1	n/a
PID	Integrins in angiogenesis	0.00193652	0.010691	1	n/a
WikiPathways	Endometrial cancer	0.00193652	0.010691	1	n/a
stke	Interleukin 1 (IL-1) Pathway	0.00193652	0.010691	1	n/a
KEGG	Hepatitis C	0.00196974	0.0107787	1	n/a
ACSN2	HEDGEHOG	0.00200013	0.0107868	1	n/a
Panther_Pathway	Axon guidance mediated by netrin	0.0019998	0.0109112	1	n/a
REACTOME	EGFR downregulation	0.0019998	0.0109112	1	n/a
REACTOME	MET activates PTK2 signaling	0.0019998	0.0109112	1	n/a
WikiPathways	Inflammatory Response	0.0019998	0.0109112	1	n/a
KEGG	Central carbon metabolism in cancer	0.00217297	0.0116516	1	n/a
REACTOME	Interferon alpha/beta signaling	0.00217297	0.0116516	1	n/a
WikiPathways	Oncostatin M Signaling	0.00217297	0.0116516	1	n/a
Panther_Pathway	Apoptosis signaling	0.00216702	0.0116532	1	n/a
PID	Regulation of p38-alpha and p38-beta	0.00220059	0.0116989	1	n/a
REACTOME	CD28 co-stimulation	0.00220059	0.0116989	1	n/a
KEGG	Necroptosis	0.00231111	0.0121139	1	n/a
KEGG	Acute myeloid leukemia	0.00229832	0.0121492	1	n/a
KEGG	Fc epsilon RI signaling	0.00229832	0.0121492	1	n/a
WikiPathways	Human Thyroid Stimulating Hormone (TSH) signaling	0.00229832	0.0121492	1	n/a
WikiPathways	DNA Damage Response (only ATM dependent)	0.00234805	0.0122387	1	n/a
REACTOME	Extracellular matrix organization	0.00234509	0.0122575	1	n/a
REACTOME	Interleukin-4 and Interleukin-13 signaling	0.00244261	0.0123521	1	n/a
BioCarta	cd40l signaling	0.0024346	0.0124807	1	n/a
REACTOME	InlA-mediated entry of Listeria monocytogenes into host cells	0.0024346	0.0124807	1	n/a
REACTOME	MET receptor recycling	0.0024346	0.0124807	1	n/a
WikiPathways	Macrophage markers	0.0024346	0.0124807	1	n/a
WikiPathways	Role Altered Glycolysation of MUC1 in Tumour Microenvironment	0.0024346	0.0124807	1	n/a
INOH	FGF	0.00242858	0.0124841	1	n/a
PID	IL12 signaling mediated by STAT4	0.00241348	0.0125447	1	n/a
PID	Syndecan-4-mediated signaling events	0.00241348	0.0125447	1	n/a
REACTOME	Regulation of TNFR1 signaling	0.00241348	0.0125447	1	n/a
REACTOME	Signaling by FGFR1 in disease	0.00241348	0.0125447	1	n/a
REACTOME	ESR-mediated signaling	0.00250302	0.0126233	1	n/a
NetPath	Prolactin	0.00256388	0.0128954	1	n/a
SignaLink2.0	JAK/STAT(core)	0.00256388	0.0128954	1	n/a
BioCarta	ceramide signaling	0.00263869	0.0132005	1	n/a
WikiPathways	Prion disease	0.00263869	0.0132005	1	n/a
REACTOME	Developmental Biology	0.00288927	0.0141136	1	n/a
KEGG	RIG-I-like receptor signaling	0.00284974	0.0141426	1	n/a
Panther_Pathway	Ras Pathway	0.00284974	0.0141426	1	n/a
Panther_Pathway	EGF receptor signaling	0.00284854	0.0141743	1	n/a
KEGG	Human cytomegalovirus infection	0.00291045	0.0141799	1	n/a
BioCarta	angiotensin ii mediated activation of jnk pathway via pyk2 dependent signaling	0.00287646	0.0141997	1	n/a
PID	Alpha4 beta1 integrin signaling events	0.00287646	0.0141997	1	n/a
REACTOME	NOD1/2 Signaling Pathway	0.00287646	0.0141997	1	n/a
WikiPathways	p38 MAPK Signaling	0.00287646	0.0141997	1	n/a
REACTOME	Interleukin-21 signaling	0.00302654	0.0147071	1	n/a
REACTOME	MET activates RAP1 and RAC1	0.00302654	0.0147071	1	n/a
REACTOME	MyD88 deficiency (TLR2/4)	0.00302654	0.0147071	1	n/a
INOH	HGF	0.00312695	0.0150772	1	n/a
KEGG	Melanoma	0.00315671	0.0151815	1	n/a
KEGG	Ras signaling	0.00328729	0.0157689	1	n/a
KEGG	Neurotrophin signaling	0.00330124	0.0157952	1	n/a
REACTOME	TCR signaling	0.00330124	0.0157952	1	n/a
REACTOME	Non-genomic estrogen signaling	0.00331834	0.015796	1	n/a
KEGG	MAPK signaling	0.00337881	0.0160429	1	n/a
REACTOME	Platelet Aggregation (Plug Formation)	0.00339051	0.0160576	1	n/a
REACTOME	Class I MHC mediated antigen processing & presentation	0.00340649	0.0160924	1	n/a
ACSN2	NO ROS PRODUCTION	0.00367881	0.0170763	1	n/a
INOH	IL-5 signaling	0.00367881	0.0170763	1	n/a
REACTOME	IRAK4 deficiency (TLR2/4)	0.00367881	0.0170763	1	n/a
REACTOME	PECAM1 interactions	0.00367881	0.0170763	1	n/a
REACTOME	Regulation of actin dynamics for phagocytic cup formation	0.00367327	0.0170931	1	n/a
BioCarta	signal transduction through il1r	0.0036673	0.0172372	1	n/a
KEGG	Allograft rejection	0.0036673	0.0172372	1	n/a
REACTOME	Apoptotic cleavage of cellular proteins	0.0036673	0.0172372	1	n/a
WikiPathways	Photodynamic therapy-induced HIF-1 survival signaling	0.0036673	0.0172372	1	n/a
KEGG	Pancreatic cancer	0.00365835	0.0172386	1	n/a
NetPath	Oncostatin M	0.0039574	0.0181884	1	n/a
KEGG	Pertussis	0.00402138	0.0184371	1	n/a
PID	Signaling events regulated by Ret tyrosine kinase	0.0042612	0.0194887	1	n/a
WikiPathways	Neural Crest Cell Migration during Development	0.0042612	0.0194887	1	n/a
PID	Validated targets of C-MYC transcriptional activation	0.00440788	0.0198195	1	n/a
WikiPathways	Ras Signaling	0.00436641	0.0198725	1	n/a
BioCarta	antigen processing and presentation	0.00439036	0.0199329	1	n/a
BioCarta	tnfr2 signaling	0.00439036	0.0199329	1	n/a
REACTOME	NF-kB activation through FADD/RIP-1 pathway mediated by caspase-8 and -10	0.00439036	0.0199329	1	n/a
WikiPathways	MAPK and NFkB Signalling Pathways Inhibited by Yersinia YopJ	0.00439036	0.0199329	1	n/a
WikiPathways	Vitamin D Receptor	0.00448413	0.0201139	1	n/a
WikiPathways	ATM Signaling	0.00457879	0.0204893	1	n/a
REACTOME	Integrin cell surface interactions	0.00461025	0.0205807	1	n/a
INOH	CD4 T cell receptor signaling	0.00465691	0.0207394	1	n/a
WikiPathways	MAPK Signaling	0.00474766	0.0210932	1	n/a
KEGG	Graft-versus-host disease	0.00491037	0.0217643	1	n/a
NetPath	Gastrin	0.00491037	0.0217643	1	n/a
REACTOME	Signaling by FGFR in disease	0.00491037	0.0217643	1	n/a
Spike	DAPk family	0.00491037	0.0217643	1	n/a
WikiPathways	Nucleotide-binding Oligomerization Domain (NOD)	0.00491037	0.0217643	1	n/a
BioCarta	erythropoietin mediated neuroprotection through nf-kb	0.00516017	0.022603	1	n/a
REACTOME	PI3K events in ERBB2 signaling	0.00516017	0.022603	1	n/a
REACTOME	TNFR1-induced proapoptotic signaling	0.00516017	0.022603	1	n/a
WikiPathways	Development of pulmonary dendritic cells and macrophage subsets	0.00516017	0.022603	1	n/a
KEGG	Systemic lupus erythematosus	0.00529633	0.0226673	1	n/a
PID	IFN-gamma	0.00525597	0.0228085	1	n/a
REACTOME	TNF signaling	0.00525597	0.0228085	1	n/a
WikiPathways	Fas Ligand (FasL) pathway and Stress induction of Heat Shock Proteins (HSP) regulation	0.00525597	0.0228085	1	n/a
WikiPathways	IL-2 Signaling	0.00525597	0.0228085	1	n/a
WikiPathways	Neural Crest Cell Migration in Cancer	0.00525597	0.0228085	1	n/a
stke	Granule Cell Survival Pathway	0.00525597	0.0228085	1	n/a
REACTOME	Death Receptor Signalling	0.00546546	0.0233376	1	n/a
PID	C-MYB transcription factor network	0.00548231	0.0233561	1	n/a
REACTOME	Role of phospholipids in phagocytosis	0.00548231	0.0233561	1	n/a
WikiPathways	Viral Acute Myocarditis	0.00548231	0.0233561	1	n/a
REACTOME	Interleukin-1 family signaling	0.00563851	0.0236437	1	n/a
KEGG	Type I diabetes mellitus	0.00561598	0.0237629	1	n/a
PID	PAR1-mediated thrombin signaling events	0.00561598	0.0237629	1	n/a
PharmGKB	Vemurafenib Pathway Pharmacodynamics	0.00561598	0.0237629	1	n/a
WikiPathways	IL-6 signaling	0.00561598	0.0237629	1	n/a
PharmGKB	Tacrolimus Cyclosporine Pathway Pharmacodynamics	0.00599047	0.0245675	1	n/a
WikiPathways	Interleukin-11 Signaling	0.00599047	0.0245675	1	n/a
KEGG	Colorectal cancer	0.00595691	0.0249229	1	n/a
PID	Atypical NF-kappaB	0.00598711	0.0249932	1	n/a
PID	IL5-mediated signaling events	0.00598711	0.0249932	1	n/a
PID	JNK signaling in the CD4+ TCR	0.00598711	0.0249932	1	n/a
REACTOME	Constitutive Signaling by EGFRvIII	0.00598711	0.0249932	1	n/a
REACTOME	GRB2:SOS provides linkage to MAPK signaling for Integrins	0.00598711	0.0249932	1	n/a
REACTOME	Import of palmitoyl-CoA into the mitochondrial matrix	0.00598711	0.0249932	1	n/a
REACTOME	Signaling by EGFRvIII in Cancer	0.00598711	0.0249932	1	n/a
WikiPathways	H19 action Rb-E2F1 signaling and CDK-Beta-catenin activity	0.00598711	0.0249932	1	n/a
Panther_Pathway	Parkinson disease	0.00620425	0.0253329	1	n/a
ACSN2	TCR SIGNALING	0.00638929	0.0259748	1	n/a
PID	Integrin-linked kinase signaling	0.00637929	0.0259907	1	n/a
REACTOME	Toll Like Receptor 3 (TLR3) Cascade	0.00645829	0.0261982	1	n/a
WikiPathways	Translation inhibitors in chronically activated PDGFRA cells	0.00678327	0.0274568	1	n/a
PID	ErbB receptor signaling network	0.00687055	0.0276899	1	n/a
REACTOME	Sema3A PAK dependent Axon repulsion	0.00687055	0.0276899	1	n/a
REACTOME	p130Cas linkage to MAPK signaling for integrins	0.00687055	0.0276899	1	n/a
WikiPathways	Circadian rhythm related genes	0.00686424	0.0277244	1	n/a
BioCarta	agrin in postsynaptic differentiation	0.00720187	0.0288384	1	n/a
IPAVS	EGF receptor transactivation in Cardiac Hypertrophy	0.00720187	0.0288384	1	n/a
REACTOME	CLEC7A (Dectin-1) signaling	0.0072616	0.0289533	1	n/a
REACTOME	MyD88-independent TLR4 cascade	0.00754326	0.0300122	1	n/a
REACTOME	TRIF(TICAM1)-mediated TLR4 signaling	0.00754326	0.0300122	1	n/a
stke	Integrin Signaling Pathway	0.00754326	0.0300122	1	n/a
BioCarta	calcium signaling by hbx of hepatitis b virus	0.00780915	0.0308726	1	n/a
REACTOME	Cross-presentation of soluble exogenous antigens (endosomes)	0.00808419	0.0318924	1	n/a
stke	Epidermal Growth Factor Receptor Pathway	0.00808419	0.0318924	1	n/a
KEGG	Amoebiasis	0.00843153	0.033053	1	n/a
UniProt_Pathways	Pyrimidine metabolism; dTMP biosynthesis via salvage	0.00842195	0.033085	1	n/a
REACTOME	Apoptotic execution phase	0.00854835	0.0334407	1	n/a
KEGG	Human immunodeficiency virus 1 infection	0.00863266	0.0336999	1	n/a
systems-biology.org	beta cell v2.3	0.00874467	0.0340659	1	001/007
BioCarta	ucalpain and friends in cell spread	0.00880201	0.0342178	1	n/a
REACTOME	Platelet sensitization by LDL	0.00880201	0.0342178	1	n/a
WikiPathways	Amplification and Expansion of Oncogenic Pathways as Metastatic Traits	0.00880201	0.0342178	1	n/a
WikiPathways	Leptin Insulin Overlap	0.00880201	0.0342178	1	n/a
REACTOME	MAPK family signaling cascades	0.00890847	0.0343455	1	n/a
REACTOME	Cellular responses to stress	0.00896667	0.0344986	1	n/a
REACTOME	Regulation of PTEN gene transcription	0.0090277	0.0346619	1	n/a
KEGG	Prostate cancer	0.00906023	0.0347154	1	n/a
INOH	JAK STAT MolecularVariation 1	0.00938588	0.0358895	1	n/a
KEGG	Autoimmune thyroid disease	0.0095227	0.0363382	1	n/a
PID	Signaling events mediated by Stem cell factor receptor (c-Kit)	0.0095227	0.0363382	1	n/a
WikiPathways	Breast cancer	0.00970111	0.0368682	1	n/a
PID	EPHA2 forward signaling	0.00984821	0.0373511	1	n/a
REACTOME	Constitutive Signaling by Ligand-Responsive EGFR Cancer Variants	0.00984821	0.0373511	1	n/a
REACTOME	RORA activates gene expression	0.00984821	0.0373511	1	n/a
REACTOME	Signaling by Ligand-Responsive EGFR Variants in Cancer	0.00984821	0.0373511	1	n/a
WikiPathways	TGF-B Signaling in Thyroid Cells for Epithelial-Mesenchymal Transition	0.00984821	0.0373511	1	n/a
KEGG	T cell receptor signaling	0.0100596	0.0375424	1	n/a
BioCarta	hiv-1 nef: negative effector of fas and tnf	0.0100331	0.0376695	1	n/a
PID	Signaling events mediated by PTP1B	0.0100331	0.0376695	1	n/a
REACTOME	Nucleotide-binding domain	leucine rich repeat containing receptor (NLR) signaling	0.0100331	0.0376695	1	n/a
ACSN2	ANTIOXIDANT RESPONSE	0.0102214	0.0380701	1	n/a
REACTOME	Downstream TCR signaling	0.0104079	0.0386875	1	n/a
PID	Hypoxic and oxygen homeostasis regulation of HIF-1-alpha	0.0109465	0.0406087	1	n/a
REACTOME	Regulation of TLR by endogenous ligand	0.0109465	0.0406087	1	n/a
WikiPathways	Apoptosis Modulation by HSP70	0.0109465	0.0406087	1	n/a
BioCarta	t cell receptor signaling	0.0111011	0.040938	1	n/a
KEGG	Legionellosis	0.0111011	0.040938	1	n/a
PID	Role of Calcineurin-dependent NFAT signaling in lymphocytes	0.0111011	0.040938	1	n/a
WikiPathways	Cardiac Hypertrophic Response	0.0111011	0.040938	1	n/a
WikiPathways	IL-1 signaling	0.0111011	0.040938	1	n/a
BioCarta	mapkinase signaling	0.0116588	0.042574	1	n/a
KEGG	Parathyroid hormone synthesis	secretion and action	0.0122664	0.043933	1	n/a
BioCarta	egf signaling	0.0120968	0.0440012	1	n/a
BioCarta	fas signaling pathway (cd95)	0.0120968	0.0440012	1	n/a
BioCarta	tgf beta signaling	0.0120968	0.0440012	1	n/a
BioCarta	the co-stimulatory signal during t-cell activation	0.0120968	0.0440012	1	n/a
INOH	TGF-beta signaling TAK1	0.0120968	0.0440012	1	n/a
REACTOME	CTLA4 inhibitory signaling	0.0120968	0.0440012	1	n/a
WikiPathways	BMP Signaling Pathway in Eyelid Development	0.0120968	0.0440012	1	n/a
WikiPathways	Hypertrophy Model	0.0120968	0.0440012	1	n/a
KEGG	Cytokine-cytokine receptor interaction	0.012096	0.0440843	1	n/a
KEGG	Endometrial cancer	0.0128217	0.0458339	1	n/a
KEGG	VEGF signaling	0.0128217	0.0458339	1	n/a
WikiPathways	Preimplantation Embryo	0.0128217	0.0458339	1	n/a
PID	SHP2 signaling	0.0134275	0.0471859	1	n/a
ACSN2	LYSOSOME ENDOSOME	0.0132971	0.0472617	1	n/a
BioCarta	downregulated of mta-3 in er-negative breast tumors	0.0132971	0.0472617	1	n/a
BioCarta	nf-kb signaling	0.0132971	0.0472617	1	n/a
BioCarta	phosphoinositides and their downstream targets	0.0132971	0.0472617	1	n/a
REACTOME	ZBP1(DAI) mediated induction of type I IFNs	0.0132971	0.0472617	1	n/a
stke	G alpha 12 Pathway	0.0132971	0.0472617	1	n/a
REACTOME	RAF/MAP kinase cascade	0.0139048	0.0486798	1	n/a
REACTOME	Apoptosis	0.0138975	0.0487457	1	n/a
Spike	MAPK signaling	0.0140491	0.0490929	1	n/a
Pathway annotations for the full input list (results size = 5411)
UniProt	Gene Symbol	Entrez Gene	Pathway Source	Pathway Name
Q9HCE6	ARHGEF10L	55160	ACSN2	CYTOSKELETON POLARITY
Q9HCE6	ARHGEF10L	55160	ACSN2	EMT REGULATORS
Q9HCE6	ARHGEF10L	55160	PID	Regulation of RhoA activity
Q9HCE6	ARHGEF10L	55160	REACTOME	Cell death signalling via NRAGE	NRIF and NADE
Q9HCE6	ARHGEF10L	55160	REACTOME	Death Receptor Signalling
Q9HCE6	ARHGEF10L	55160	REACTOME	G alpha (12/13) signalling events
Q9HCE6	ARHGEF10L	55160	REACTOME	GPCR downstream signalling
Q9HCE6	ARHGEF10L	55160	REACTOME	NRAGE signals death through JNK
Q9HCE6	ARHGEF10L	55160	REACTOME	Rho GTPase cycle
Q9HCE6	ARHGEF10L	55160	REACTOME	Signal Transduction
Q9HCE6	ARHGEF10L	55160	REACTOME	Signaling by GPCR
Q9HCE6	ARHGEF10L	55160	REACTOME	Signaling by Rho GTPases
Q9HCE6	ARHGEF10L	55160	REACTOME	p75 NTR receptor-mediated signalling
P27540	ARNT	405	ACSN2	EMT REGULATORS
P27540	ARNT	405	ACSN2	GLUCOSE METABOLISM
P27540	ARNT	405	ACSN2	RCD GENES
P27540	ARNT	405	ACSN2	SENESCENCE
P27540	ARNT	405	BioCarta	ahr signal transduction
P27540	ARNT	405	BioCarta	erythropoietin mediated neuroprotection through nf-kb
P27540	ARNT	405	BioCarta	hypoxia-inducible factor in the cardivascular system
P27540	ARNT	405	BioCarta	vegf hypoxia and angiogenesis
P27540	ARNT	405	KEGG	Chemical carcinogenesis
P27540	ARNT	405	KEGG	Cushing syndrome
P27540	ARNT	405	KEGG	HIF-1 signaling
P27540	ARNT	405	KEGG	Pathways in cancer
P27540	ARNT	405	KEGG	Renal cell carcinoma
P27540	ARNT	405	NetPath	AndrogenReceptor
P27540	ARNT	405	PID	HIF-1-alpha transcription factor network
P27540	ARNT	405	PID	HIF-2-alpha transcription factor network
P27540	ARNT	405	PID	Hypoxic and oxygen homeostasis regulation of HIF-1-alpha
P27540	ARNT	405	PID	Notch-mediated HES/HEY network
P27540	ARNT	405	Panther_Pathway	Hypoxia response via HIF activation
P27540	ARNT	405	PharmGKB	Diuretics Pathway Pharmacodynamics
P27540	ARNT	405	REACTOME	Aryl hydrocarbon receptor signalling
P27540	ARNT	405	REACTOME	Biological oxidations
P27540	ARNT	405	REACTOME	Cellular response to hypoxia
P27540	ARNT	405	REACTOME	Cellular responses to external stimuli
P27540	ARNT	405	REACTOME	Cellular responses to stress
P27540	ARNT	405	REACTOME	Cytochrome P450 - arranged by substrate type
P27540	ARNT	405	REACTOME	Endogenous sterols
P27540	ARNT	405	REACTOME	Metabolism
P27540	ARNT	405	REACTOME	Metabolism of lipids
P27540	ARNT	405	REACTOME	PPARA activates gene expression
P27540	ARNT	405	REACTOME	Phase I - Functionalization of compounds
P27540	ARNT	405	REACTOME	Regulation of gene expression by Hypoxia-inducible Factor
P27540	ARNT	405	REACTOME	Regulation of lipid metabolism by Peroxisome proliferator-activated receptor alpha (PPARalpha)
P27540	ARNT	405	REACTOME	Xenobiotics
P27540	ARNT	405	WikiPathways	Angiogenesis
P27540	ARNT	405	WikiPathways	Aryl Hydrocarbon Receptor
P27540	ARNT	405	WikiPathways	Circadian rhythm related genes
P27540	ARNT	405	WikiPathways	Nuclear Receptors Meta-Pathway
P27540	ARNT	405	WikiPathways	Pathways in clear cell renal cell carcinoma
P27540	ARNT	405	WikiPathways	Photodynamic therapy-induced HIF-1 survival signaling
P27540	ARNT	405	WikiPathways	Type 2 papillary renal cell carcinoma
P27540	ARNT	405	stke	Hypoxia-Inducible Factor 1 (HIF-1) Pathway
P27540	ARNT	405	systems-biology.org	Toll-Like receptor signaling network
Q14790	CASP8	841	REACTOME	Regulation by c-FLIP
Q14790	CASP8	841	ACSN2	APOPTOSIS
Q14790	CASP8	841	ACSN2	CASPASES
Q14790	CASP8	841	ACSN2	DEATH RECEPTOR
Q14790	CASP8	841	ACSN2	FAS RESPONSE
Q14790	CASP8	841	ACSN2	MOMP REGULATION
Q14790	CASP8	841	ACSN2	NECROPTOSIS
Q14790	CASP8	841	ACSN2	PI3K AKT MTOR
Q14790	CASP8	841	ACSN2	STARVATION AUTOPHAGY
Q14790	CASP8	841	ACSN2	TCR SIGNALING
Q14790	CASP8	841	ACSN2	TRAIL RESPONSE
Q14790	CASP8	841	ACSN2	WNT NON CANONICAL
Q14790	CASP8	841	BioCarta	caspase cascade in apoptosis
Q14790	CASP8	841	BioCarta	ceramide signaling
Q14790	CASP8	841	BioCarta	fas signaling pathway (cd95)
Q14790	CASP8	841	BioCarta	hiv-1 nef: negative effector of fas and tnf
Q14790	CASP8	841	BioCarta	induction of apoptosis through dr3 and dr4/5 death receptors
Q14790	CASP8	841	BioCarta	internal ribosome entry
Q14790	CASP8	841	BioCarta	tnfr1 signaling
Q14790	CASP8	841	INOH	DroToll-like
Q14790	CASP8	841	INOH	Fas
Q14790	CASP8	841	INOH	TNF
Q14790	CASP8	841	IPAVS	TWEAK signaling
Q14790	CASP8	841	KEGG	Alzheimer disease
Q14790	CASP8	841	KEGG	Apoptosis
Q14790	CASP8	841	KEGG	Apoptosis - multiple species
Q14790	CASP8	841	KEGG	C-type lectin receptor signaling
Q14790	CASP8	841	KEGG	Chagas disease (American trypanosomiasis)
Q14790	CASP8	841	KEGG	Epstein-Barr virus infection
Q14790	CASP8	841	KEGG	Hepatitis B
Q14790	CASP8	841	KEGG	Hepatitis C
Q14790	CASP8	841	KEGG	Herpes simplex infection
Q14790	CASP8	841	KEGG	Human cytomegalovirus infection
Q14790	CASP8	841	KEGG	Human immunodeficiency virus 1 infection
Q14790	CASP8	841	KEGG	Human papillomavirus infection
Q14790	CASP8	841	KEGG	Huntington disease
Q14790	CASP8	841	KEGG	IL-17 signaling
Q14790	CASP8	841	KEGG	Kaposi sarcoma-associated herpesvirus infection
Q14790	CASP8	841	KEGG	Legionellosis
Q14790	CASP8	841	KEGG	NOD-like receptor signaling
Q14790	CASP8	841	KEGG	Necroptosis
Q14790	CASP8	841	KEGG	Non-alcoholic fatty liver disease (NAFLD)
Q14790	CASP8	841	KEGG	Pathways in cancer
Q14790	CASP8	841	KEGG	RIG-I-like receptor signaling
Q14790	CASP8	841	KEGG	TNF signaling
Q14790	CASP8	841	KEGG	Toll-like receptor signaling
Q14790	CASP8	841	KEGG	Toxoplasmosis
Q14790	CASP8	841	KEGG	Tuberculosis
Q14790	CASP8	841	KEGG	Viral carcinogenesis
Q14790	CASP8	841	KEGG	Viral myocarditis
Q14790	CASP8	841	KEGG	p53 signaling
Q14790	CASP8	841	NetPath	AndrogenReceptor
Q14790	CASP8	841	NetPath	RAGE
Q14790	CASP8	841	NetPath	TNFalpha
Q14790	CASP8	841	NetPath	TWEAK
Q14790	CASP8	841	OntoCancro	Apoptosis
Q14790	CASP8	841	OntoCancro	Base.excision.repair..BER.
Q14790	CASP8	841	OntoCancro	Cell.Cycle
Q14790	CASP8	841	OntoCancro	Chromosome.Stability
Q14790	CASP8	841	OntoCancro	Expanded.Apoptosis
Q14790	CASP8	841	OntoCancro	Homologous.recombination..HR.
Q14790	CASP8	841	OntoCancro	Mismatch.repair..MMR.
Q14790	CASP8	841	OntoCancro	Non.homologous.end.joining
Q14790	CASP8	841	OntoCancro	Nucleotide.excision.repair..NER.
Q14790	CASP8	841	PID	Caspase Cascade in Apoptosis
Q14790	CASP8	841	PID	Ceramide signaling
Q14790	CASP8	841	PID	Coregulation of Androgen receptor activity
Q14790	CASP8	841	PID	FAS (CD95) signaling
Q14790	CASP8	841	PID	HIV-1 Nef: Negative effector of Fas and TNF-alpha
Q14790	CASP8	841	PID	Integrins in angiogenesis
Q14790	CASP8	841	PID	TNF receptor signaling pathway
Q14790	CASP8	841	PID	TRAIL signaling
Q14790	CASP8	841	Panther_Pathway	Apoptosis signaling
Q14790	CASP8	841	Panther_Pathway	FAS signaling
Q14790	CASP8	841	Panther_Pathway	Huntington disease
Q14790	CASP8	841	REACTOME	Activation	myristolyation of BID and translocation to mitochondria
Q14790	CASP8	841	REACTOME	Apoptosis
Q14790	CASP8	841	REACTOME	Apoptotic cleavage of cellular proteins
Q14790	CASP8	841	REACTOME	Apoptotic execution phase
Q14790	CASP8	841	REACTOME	C-type lectin receptors (CLRs)
Q14790	CASP8	841	REACTOME	CASP8 activity is inhibited
Q14790	CASP8	841	REACTOME	CLEC7A (Dectin-1) signaling
Q14790	CASP8	841	REACTOME	CLEC7A/inflammasome
Q14790	CASP8	841	REACTOME	Caspase activation via Death Receptors in the presence of ligand
Q14790	CASP8	841	REACTOME	Caspase activation via extrinsic apoptotic signalling
Q14790	CASP8	841	REACTOME	Caspase-mediated cleavage of cytoskeletal proteins
Q14790	CASP8	841	REACTOME	DDX58/IFIH1-mediated induction of interferon-alpha/beta
Q14790	CASP8	841	REACTOME	Death Receptor Signalling
Q14790	CASP8	841	REACTOME	Dimerization of procaspase-8
Q14790	CASP8	841	REACTOME	FasL/ CD95L signaling
Q14790	CASP8	841	REACTOME	Immune System
Q14790	CASP8	841	REACTOME	Innate Immune System
Q14790	CASP8	841	REACTOME	Intrinsic Pathway for Apoptosis
Q14790	CASP8	841	REACTOME	MyD88-independent TLR4 cascade
Q14790	CASP8	841	REACTOME	NF-kB activation through FADD/RIP-1 pathway mediated by caspase-8 and -10
Q14790	CASP8	841	REACTOME	NOD1/2 Signaling Pathway
Q14790	CASP8	841	REACTOME	Nucleotide-binding domain	leucine rich repeat containing receptor (NLR) signaling
Q14790	CASP8	841	REACTOME	Programmed Cell Death
Q14790	CASP8	841	REACTOME	RIPK1-mediated regulated necrosis
Q14790	CASP8	841	REACTOME	Regulated Necrosis
Q14790	CASP8	841	REACTOME	Regulation of TNFR1 signaling
Q14790	CASP8	841	REACTOME	Regulation of necroptotic cell death
Q14790	CASP8	841	REACTOME	Signal Transduction
Q14790	CASP8	841	REACTOME	TLR3-mediated TICAM1-dependent programmed cell death
Q14790	CASP8	841	REACTOME	TNF signaling
Q14790	CASP8	841	REACTOME	TNFR1-induced proapoptotic signaling
Q14790	CASP8	841	REACTOME	TRAIL signaling
Q14790	CASP8	841	REACTOME	TRIF(TICAM1)-mediated TLR4 signaling
Q14790	CASP8	841	REACTOME	TRIF-mediated programmed cell death
Q14790	CASP8	841	REACTOME	Toll Like Receptor 3 (TLR3) Cascade
Q14790	CASP8	841	REACTOME	Toll Like Receptor 4 (TLR4) Cascade
Q14790	CASP8	841	REACTOME	Toll-like Receptor Cascades
Q14790	CASP8	841	SIGNOR2.0	SIGNOR-DR
Q14790	CASP8	841	SIGNOR2.0	SIGNOR-MCAPO
Q14790	CASP8	841	SIGNOR2.0	SIGNOR-TA
Q14790	CASP8	841	Spike	Apoptosis
Q14790	CASP8	841	Spike	Apoptosis Anti-Apoptosis Network
Q14790	CASP8	841	Spike	Apoptosis In The Ear
Q14790	CASP8	841	Spike	Caspases Cascade
Q14790	CASP8	841	Spike	Hearing and Vision Proteins
Q14790	CASP8	841	Spike	Hearing related SIX1 Interaction
Q14790	CASP8	841	Spike	NFkB Signaling Network
Q14790	CASP8	841	Spike	p53 Signaling Network
Q14790	CASP8	841	WikiPathways	AGE/RAGE
Q14790	CASP8	841	WikiPathways	Allograft Rejection
Q14790	CASP8	841	WikiPathways	Alzheimers Disease
Q14790	CASP8	841	WikiPathways	Apoptosis
Q14790	CASP8	841	WikiPathways	Apoptosis Modulation and Signaling
Q14790	CASP8	841	WikiPathways	Apoptosis Modulation by HSP70
Q14790	CASP8	841	WikiPathways	DNA Damage Response
Q14790	CASP8	841	WikiPathways	Fas Ligand (FasL) pathway and Stress induction of Heat Shock Proteins (HSP) regulation
Q14790	CASP8	841	WikiPathways	Integrated Breast Cancer
Q14790	CASP8	841	WikiPathways	Integrated Cancer
Q14790	CASP8	841	WikiPathways	Nanomaterial induced apoptosis
Q14790	CASP8	841	WikiPathways	Nanoparticle triggered regulated necrosis
Q14790	CASP8	841	WikiPathways	Nonalcoholic fatty liver disease
Q14790	CASP8	841	WikiPathways	Nucleotide-binding Oligomerization Domain (NOD)
Q14790	CASP8	841	WikiPathways	Parkin-Ubiquitin Proteasomal System
Q14790	CASP8	841	WikiPathways	RIG-I-like Receptor Signaling
Q14790	CASP8	841	WikiPathways	Regulation of toll-like receptor signaling
Q14790	CASP8	841	WikiPathways	TNF alpha Signaling
Q14790	CASP8	841	WikiPathways	TNF related weak inducer of apoptosis (TWEAK) Signaling
Q14790	CASP8	841	WikiPathways	Toll-like Receptor Signaling
Q14790	CASP8	841	WikiPathways	Viral Acute Myocarditis
Q14790	CASP8	841	WikiPathways	miRNA Regulation of DNA Damage Response
Q14790	CASP8	841	WikiPathways	miRNA regulation of p53 pathway in prostate cancer
Q14790	CASP8	841	stke	Fas Signaling Pathway in Hepatocytes
Q14790	CASP8	841	stke	Mitochondrial Pathway of Apoptosis: BH3-only Bcl-2 Family
Q14790	CASP8	841	stke	Tumor Necrosis Factor Pathway
Q14790	CASP8	841	systems-biology.org	Skeletal muscle v2.9
Q14790	CASP8	841	systems-biology.org	adipocyte v2.1
Q14790	CASP8	841	systems-biology.org	beta cell v2.3
Q14790	CASP8	841	systems-biology.org	hepatocyte v2.9
P32246	CCR1	1230	KEGG	Chemokine signaling
P32246	CCR1	1230	KEGG	Cytokine-cytokine receptor interaction
P32246	CCR1	1230	KEGG	Human cytomegalovirus infection
P32246	CCR1	1230	KEGG	Kaposi sarcoma-associated herpesvirus infection
P32246	CCR1	1230	Panther_Pathway	Inflammation mediated by chemokine and cytokine signaling
P32246	CCR1	1230	REACTOME	Chemokine receptors bind chemokines
P32246	CCR1	1230	REACTOME	Class A/1 (Rhodopsin-like receptors)
P32246	CCR1	1230	REACTOME	Cytokine Signaling in Immune system
P32246	CCR1	1230	REACTOME	G alpha (i) signalling events
P32246	CCR1	1230	REACTOME	GPCR downstream signalling
P32246	CCR1	1230	REACTOME	GPCR ligand binding
P32246	CCR1	1230	REACTOME	Immune System
P32246	CCR1	1230	REACTOME	Interleukin-10 signaling
P32246	CCR1	1230	REACTOME	Peptide ligand-binding receptors
P32246	CCR1	1230	REACTOME	Signal Transduction
P32246	CCR1	1230	REACTOME	Signaling by GPCR
P32246	CCR1	1230	REACTOME	Signaling by Interleukins
P32246	CCR1	1230	WikiPathways	Chemokine signaling
P32246	CCR1	1230	WikiPathways	GPCRs	Class A Rhodopsin-like
P32246	CCR1	1230	WikiPathways	Peptide GPCRs
P32246	CCR1	1230	WikiPathways	Selective expression of chemokine receptors during T-cell polarization
P20138	CD33	945	ACSN2	MARKERS MDSC
P20138	CD33	945	KEGG	Hematopoietic cell lineage
P20138	CD33	945	PharmGKB	Gemtuzumab ozogamicin Pathway Pharmacokinetics Pharmacodynamics
P20138	CD33	945	REACTOME	Adaptive Immune System
P20138	CD33	945	REACTOME	Immune System
P20138	CD33	945	REACTOME	Immunoregulatory interactions between a Lymphoid and a non-Lymphoid cell
P20138	CD33	945	REACTOME	Innate Immune System
P20138	CD33	945	REACTOME	Neutrophil degranulation
P04233	CD74	972	OntoCancro	Cell.Cycle
P04233	CD74	972	ACSN2	GROWTH FACTORS SIGNALING
P04233	CD74	972	ACSN2	IMMUNOSUPPRESSIVE CYTOKINE
P04233	CD74	972	BioCarta	antigen processing and presentation
P04233	CD74	972	KEGG	Antigen processing and presentation
P04233	CD74	972	KEGG	Herpes simplex infection
P04233	CD74	972	KEGG	Tuberculosis
P04233	CD74	972	OntoCancro	Apoptosis
P04233	CD74	972	OntoCancro	Base.excision.repair..BER.
P04233	CD74	972	OntoCancro	Chromosome.Stability
P04233	CD74	972	OntoCancro	Expanded.Apoptosis
P04233	CD74	972	OntoCancro	Homologous.recombination..HR.
P04233	CD74	972	OntoCancro	Mismatch.repair..MMR.
P04233	CD74	972	OntoCancro	Non.homologous.end.joining
P04233	CD74	972	OntoCancro	Nucleotide.excision.repair..NER.
P04233	CD74	972	REACTOME	Adaptive Immune System
P04233	CD74	972	REACTOME	Cell surface interactions at the vascular wall
P04233	CD74	972	REACTOME	Hemostasis
P04233	CD74	972	REACTOME	Immune System
P04233	CD74	972	REACTOME	MHC class II antigen presentation
P04233	CD74	972	WikiPathways	Macrophage markers
P04233	CD74	972	systems-biology.org	Toll-Like receptor signaling network
P42081	CD86	942	ACSN2	MARKERS DC
P42081	CD86	942	ACSN2	SMAC
P42081	CD86	942	BioCarta	the co-stimulatory signal during t-cell activation
P42081	CD86	942	INOH	CD4 T cell receptor signaling
P42081	CD86	942	INOH	CD4 T cell receptor signaling-JNK cascade
P42081	CD86	942	INOH	CD4 T cell receptor signaling-NFkB cascade
P42081	CD86	942	INOH	GPCR signaling-G alpha i
P42081	CD86	942	INOH	GPCR signaling-G alpha q
P42081	CD86	942	INOH	GPCR signaling-G alpha s Epac and ERK
P42081	CD86	942	INOH	GPCR signaling-G alpha s PKA and ERK
P42081	CD86	942	INOH	GPCR signaling-cholera toxin
P42081	CD86	942	INOH	GPCR signaling-pertussis toxin
P42081	CD86	942	KEGG	Allograft rejection
P42081	CD86	942	KEGG	Autoimmune thyroid disease
P42081	CD86	942	KEGG	Cell adhesion molecules (CAMs)
P42081	CD86	942	KEGG	Graft-versus-host disease
P42081	CD86	942	KEGG	Intestinal immune network for IgA production
P42081	CD86	942	KEGG	Kaposi sarcoma-associated herpesvirus infection
P42081	CD86	942	KEGG	Rheumatoid arthritis
P42081	CD86	942	KEGG	Systemic lupus erythematosus
P42081	CD86	942	KEGG	Toll-like receptor signaling
P42081	CD86	942	KEGG	Transcriptional misregulation in cancer
P42081	CD86	942	KEGG	Type I diabetes mellitus
P42081	CD86	942	KEGG	Viral myocarditis
P42081	CD86	942	NetPath	TCR
P42081	CD86	942	PID	IL12 signaling mediated by STAT4
P42081	CD86	942	PID	TCR signaling in na&#xef;ve CD4+ T cells
P42081	CD86	942	PID	TCR signaling in na&#xef;ve CD8+ T cells
P42081	CD86	942	Panther_Pathway	T cell activation
P42081	CD86	942	REACTOME	Adaptive Immune System
P42081	CD86	942	REACTOME	CD28 co-stimulation
P42081	CD86	942	REACTOME	CD28 dependent PI3K/Akt signaling
P42081	CD86	942	REACTOME	CD28 dependent Vav1
P42081	CD86	942	REACTOME	CTLA4 inhibitory signaling
P42081	CD86	942	REACTOME	Constitutive Signaling by Aberrant PI3K in Cancer
P42081	CD86	942	REACTOME	Costimulation by the CD28 family
P42081	CD86	942	REACTOME	Cytokine Signaling in Immune system
P42081	CD86	942	REACTOME	Disease
P42081	CD86	942	REACTOME	Diseases of signal transduction
P42081	CD86	942	REACTOME	Immune System
P42081	CD86	942	REACTOME	Interleukin-10 signaling
P42081	CD86	942	REACTOME	Intracellular signaling by second messengers
P42081	CD86	942	REACTOME	Negative regulation of the PI3K/AKT network
P42081	CD86	942	REACTOME	PI3K/AKT Signaling in Cancer
P42081	CD86	942	REACTOME	PI5P	PP2A and IER3 Regulate PI3K/AKT Signaling
P42081	CD86	942	REACTOME	PIP3 activates AKT signaling
P42081	CD86	942	REACTOME	Signal Transduction
P42081	CD86	942	REACTOME	Signaling by Interleukins
P42081	CD86	942	WikiPathways	Allograft Rejection
P42081	CD86	942	WikiPathways	Control of immune tolerance by vasoactive intestinal peptide
P42081	CD86	942	WikiPathways	IL-3 Signaling
P42081	CD86	942	WikiPathways	Inflammatory Response
P42081	CD86	942	WikiPathways	Interactions between immune cells and microRNAs in tumor microenvironment
P42081	CD86	942	WikiPathways	Macrophage markers
P42081	CD86	942	WikiPathways	PI3K/AKT/mTOR - VitD3 Signalling
P42081	CD86	942	WikiPathways	Regulation of toll-like receptor signaling
P42081	CD86	942	WikiPathways	Toll-like Receptor Signaling
P12830	CDH1	999	ACSN2	ADHERENS JUNCTIONS
P12830	CDH1	999	ACSN2	CELL CELL ADHESIONS
P12830	CDH1	999	ACSN2	EMT REGULATORS
P12830	CDH1	999	ACSN2	IMMUNOSUPPPRESSIVE CORE
P12830	CDH1	999	ACSN2	INHIBITING CHECKPOINTS
P12830	CDH1	999	ACSN2	LYSOSOME ENDOSOME
P12830	CDH1	999	ACSN2	M CC PHASE
P12830	CDH1	999	ACSN2	WNT CANONICAL
P12830	CDH1	999	ACSN2	WNT NON CANONICAL
P12830	CDH1	999	BioCarta	downregulated of mta-3 in er-negative breast tumors
P12830	CDH1	999	BioCarta	sumoylation as a mechanism to modulate ctbp-dependent gene responses
P12830	CDH1	999	BioCarta	tgf beta signaling
P12830	CDH1	999	KEGG	Adherens junction
P12830	CDH1	999	KEGG	Apelin signaling
P12830	CDH1	999	KEGG	Bacterial invasion of epithelial cells
P12830	CDH1	999	KEGG	Bladder cancer
P12830	CDH1	999	KEGG	Cell adhesion molecules (CAMs)
P12830	CDH1	999	KEGG	Endometrial cancer
P12830	CDH1	999	KEGG	Gastric cancer
P12830	CDH1	999	KEGG	Hippo signaling
P12830	CDH1	999	KEGG	Melanoma
P12830	CDH1	999	KEGG	Pathogenic Escherichia coli infection
P12830	CDH1	999	KEGG	Pathways in cancer
P12830	CDH1	999	KEGG	Rap1 signaling
P12830	CDH1	999	KEGG	Thyroid cancer
P12830	CDH1	999	NetPath	EGFR1
P12830	CDH1	999	NetPath	Fibroblast growth factor-1
P12830	CDH1	999	NetPath	Wnt
P12830	CDH1	999	OntoCancro	Apoptosis
P12830	CDH1	999	OntoCancro	Base.excision.repair..BER.
P12830	CDH1	999	OntoCancro	Cell.Cycle
P12830	CDH1	999	OntoCancro	Chromosome.Stability
P12830	CDH1	999	OntoCancro	Expanded.Apoptosis
P12830	CDH1	999	OntoCancro	Homologous.recombination..HR.
P12830	CDH1	999	OntoCancro	Mismatch.repair..MMR.
P12830	CDH1	999	OntoCancro	Non.homologous.end.joining
P12830	CDH1	999	OntoCancro	Nucleotide.excision.repair..NER.
P12830	CDH1	999	PID	AlphaE beta7 integrin cell surface interactions
P12830	CDH1	999	PID	Arf6 trafficking events
P12830	CDH1	999	PID	CDC42 signaling events
P12830	CDH1	999	PID	E-cadherin signaling in keratinocytes
P12830	CDH1	999	PID	E-cadherin signaling in the nascent adherens junction
P12830	CDH1	999	PID	FGF signaling
P12830	CDH1	999	PID	Nectin adhesion
P12830	CDH1	999	PID	Posttranslational regulation of adherens junction stability and dissassembly
P12830	CDH1	999	PID	RAC1 signaling
P12830	CDH1	999	PID	Regulation of nuclear beta catenin signaling and target gene transcription
P12830	CDH1	999	PID	Signaling events mediated by Hepatocyte Growth Factor Receptor (c-Met)
P12830	CDH1	999	PID	Stabilization and expansion of the E-cadherin adherens junction
P12830	CDH1	999	PID	a6b1 and a6b4 Integrin signaling
P12830	CDH1	999	Panther_Pathway	Alzheimer disease presenilin
P12830	CDH1	999	Panther_Pathway	CCKR signaling map
P12830	CDH1	999	Panther_Pathway	Cadherin signaling
P12830	CDH1	999	Panther_Pathway	Wnt signaling
P12830	CDH1	999	RB-Pathways	APC module
P12830	CDH1	999	RB-Pathways	CDC25C module
P12830	CDH1	999	RB-Pathways	CycB1 CDC2 module
P12830	CDH1	999	RB-Pathways	cycA2 CDK2 module
P12830	CDH1	999	RB-Pathways	rb map
P12830	CDH1	999	REACTOME	Adherens junctions interactions
P12830	CDH1	999	REACTOME	Apoptosis
P12830	CDH1	999	REACTOME	Apoptotic cleavage of cell adhesion proteins
P12830	CDH1	999	REACTOME	Apoptotic cleavage of cellular proteins
P12830	CDH1	999	REACTOME	Apoptotic execution phase
P12830	CDH1	999	REACTOME	Cell junction organization
P12830	CDH1	999	REACTOME	Cell-Cell communication
P12830	CDH1	999	REACTOME	Cell-cell junction organization
P12830	CDH1	999	REACTOME	Degradation of the extracellular matrix
P12830	CDH1	999	REACTOME	Disease
P12830	CDH1	999	REACTOME	Extracellular matrix organization
P12830	CDH1	999	REACTOME	Infectious disease
P12830	CDH1	999	REACTOME	InlA-mediated entry of Listeria monocytogenes into host cells
P12830	CDH1	999	REACTOME	Integrin cell surface interactions
P12830	CDH1	999	REACTOME	Listeria monocytogenes entry into host cells
P12830	CDH1	999	REACTOME	Programmed Cell Death
P12830	CDH1	999	REACTOME	RHO GTPase Effectors
P12830	CDH1	999	REACTOME	RHO GTPases activate IQGAPs
P12830	CDH1	999	REACTOME	Signal Transduction
P12830	CDH1	999	REACTOME	Signaling by Rho GTPases
P12830	CDH1	999	SIGNOR2.0	SIGNOR-HPP
P12830	CDH1	999	Spike	RAS signaling and tumorigenesis
P12830	CDH1	999	Spike	WNT signaling
P12830	CDH1	999	WikiPathways	Bladder Cancer
P12830	CDH1	999	WikiPathways	Endometrial cancer
P12830	CDH1	999	WikiPathways	Epithelial to mesenchymal transition in colorectal cancer
P12830	CDH1	999	WikiPathways	H19 action Rb-E2F1 signaling and CDK-Beta-catenin activity
P12830	CDH1	999	WikiPathways	Hippo-Merlin Signaling Dysregulation
P12830	CDH1	999	WikiPathways	Integrated Breast Cancer
P12830	CDH1	999	WikiPathways	Mammary gland development pathway - Embryonic development (Stage 1 of 4)
P12830	CDH1	999	WikiPathways	Mammary gland development pathway - Involution (Stage 4 of 4)
P12830	CDH1	999	WikiPathways	Mechanoregulation and pathology of YAP/TAZ via Hippo and non-Hippo mechanisms
P12830	CDH1	999	WikiPathways	Neural Crest Differentiation
P12830	CDH1	999	WikiPathways	Pathogenic Escherichia coli infection
P12830	CDH1	999	WikiPathways	Pathways Regulating Hippo Signaling
P12830	CDH1	999	WikiPathways	Preimplantation Embryo
P12830	CDH1	999	WikiPathways	TGF-B Signaling in Thyroid Cells for Epithelial-Mesenchymal Transition
Q00526	CDK3	1018	BioCarta	estrogen responsive protein efp controls cell cycle and breast tumors growth
Q00526	CDK3	1018	INOH	EPO signaling
Q00526	CDK3	1018	INOH	IL-7 signaling
Q00526	CDK3	1018	INOH	JAK STAT pathway and regulation
Q00526	CDK3	1018	INOH	VEGF
P27918	CFP	5199	REACTOME	O-glycosylation of TSR domain-containing proteins
P27918	CFP	5199	BioCarta	alternative complement
P27918	CFP	5199	KEGG	Herpes simplex infection
P27918	CFP	5199	REACTOME	Activation of C3 and C5
P27918	CFP	5199	REACTOME	Alternative complement activation
P27918	CFP	5199	REACTOME	Complement cascade
P27918	CFP	5199	REACTOME	Defective B3GALTL causes Peters-plus syndrome (PpS)
P27918	CFP	5199	REACTOME	Disease
P27918	CFP	5199	REACTOME	Diseases associated with O-glycosylation of proteins
P27918	CFP	5199	REACTOME	Diseases of glycosylation
P27918	CFP	5199	REACTOME	Immune System
P27918	CFP	5199	REACTOME	Initial triggering of complement
P27918	CFP	5199	REACTOME	Innate Immune System
P27918	CFP	5199	REACTOME	Metabolism of proteins
P27918	CFP	5199	REACTOME	Neutrophil degranulation
P27918	CFP	5199	REACTOME	O-linked glycosylation
P27918	CFP	5199	REACTOME	Post-translational protein modification
P27918	CFP	5199	REACTOME	Regulation of Complement cascade
P27918	CFP	5199	WikiPathways	Complement Activation
P27918	CFP	5199	WikiPathways	Human Complement System
P27918	CFP	5199	systems-biology.org	Toll-Like receptor signaling network
P50416	CPT1A	1374	BioCarta	mechanism of gene regulation by peroxisome proliferators via ppara
P50416	CPT1A	1374	HumanCyc	mitochondrial L-carnitine shuttle
P50416	CPT1A	1374	KEGG	AMPK signaling
P50416	CPT1A	1374	KEGG	Adipocytokine signaling
P50416	CPT1A	1374	KEGG	Fatty acid degradation
P50416	CPT1A	1374	KEGG	Glucagon signaling
P50416	CPT1A	1374	KEGG	Insulin resistance
P50416	CPT1A	1374	KEGG	PPAR signaling
P50416	CPT1A	1374	KEGG	Thermogenesis
P50416	CPT1A	1374	PID	FOXA2 and FOXA3 transcription factor networks
P50416	CPT1A	1374	REACTOME	Circadian Clock
P50416	CPT1A	1374	REACTOME	Fatty acid metabolism
P50416	CPT1A	1374	REACTOME	Import of palmitoyl-CoA into the mitochondrial matrix
P50416	CPT1A	1374	REACTOME	Metabolism
P50416	CPT1A	1374	REACTOME	Metabolism of lipids
P50416	CPT1A	1374	REACTOME	PPARA activates gene expression
P50416	CPT1A	1374	REACTOME	RORA activates gene expression
P50416	CPT1A	1374	REACTOME	Regulation of lipid metabolism by Peroxisome proliferator-activated receptor alpha (PPARalpha)
P50416	CPT1A	1374	REACTOME	Signal Transduction
P50416	CPT1A	1374	REACTOME	Signaling by Nuclear Receptors
P50416	CPT1A	1374	REACTOME	Signaling by Retinoic Acid
P50416	CPT1A	1374	SMPDB	Carnitine palmitoyl transferase deficiency (I)
P50416	CPT1A	1374	SMPDB	Carnitine palmitoyl transferase deficiency (II)
P50416	CPT1A	1374	SMPDB	Ethylmalonic Encephalopathy
P50416	CPT1A	1374	SMPDB	Fatty acid Metabolism
P50416	CPT1A	1374	SMPDB	Glutaric Aciduria Type I
P50416	CPT1A	1374	SMPDB	Long chain acyl-CoA dehydrogenase deficiency (LCAD)
P50416	CPT1A	1374	SMPDB	Medium chain acyl-coa dehydrogenase deficiency (MCAD)
P50416	CPT1A	1374	SMPDB	Mitochondrial Beta-Oxidation of Long Chain Saturated Fatty Acids
P50416	CPT1A	1374	SMPDB	Short Chain Acyl CoA Dehydrogenase Deficiency (SCAD Deficiency)
P50416	CPT1A	1374	SMPDB	Trifunctional protein deficiency
P50416	CPT1A	1374	SMPDB	Very-long-chain acyl coa dehydrogenase deficiency (VLCAD)
P50416	CPT1A	1374	UniProt_Pathways	Lipid metabolism; fatty acid beta-oxidation
P50416	CPT1A	1374	WikiPathways	AMP-activated Protein Kinase (AMPK) Signaling
P50416	CPT1A	1374	WikiPathways	Circadian rhythm related genes
P50416	CPT1A	1374	WikiPathways	Fatty Acid Beta Oxidation
P50416	CPT1A	1374	WikiPathways	Leptin and adiponectin
P50416	CPT1A	1374	WikiPathways	Mitochondrial LC-Fatty Acid Beta-Oxidation
P50416	CPT1A	1374	WikiPathways	Nuclear Receptors Meta-Pathway
P50416	CPT1A	1374	WikiPathways	PPAR Alpha
P50416	CPT1A	1374	WikiPathways	PPAR signaling
P50416	CPT1A	1374	WikiPathways	Sudden Infant Death Syndrome (SIDS) Susceptibility
P50416	CPT1A	1374	WikiPathways	Thermogenesis
P50416	CPT1A	1374	systems-biology.org	Macrophage Map Update ver2 re
P50416	CPT1A	1374	systems-biology.org	Skeletal muscle v2.9
P50416	CPT1A	1374	systems-biology.org	adipocyte v2.1
P50416	CPT1A	1374	systems-biology.org	beta cell v2.3
P50416	CPT1A	1374	systems-biology.org	hepatocyte v2.9
Q9NZV1	CRIM1	51232	NetPath	EGFR1
P32927	CSF2RB	1439	ACSN2	IMMUNOSTIMULATORY CYTOKINE
P32927	CSF2RB	1439	ACSN2	IMMUNOSUPPRESSIVE CYTOKINE
P32927	CSF2RB	1439	BioCarta	il 3 signaling
P32927	CSF2RB	1439	BioCarta	regulation of bad phosphorylation
P32927	CSF2RB	1439	INOH	IL-3 signaling
P32927	CSF2RB	1439	INOH	IL-5 signaling
P32927	CSF2RB	1439	INOH	JAK STAT MolecularVariation 1
P32927	CSF2RB	1439	INOH	JAK STAT MolecularVariation 2
P32927	CSF2RB	1439	INOH	JAK STAT pathway and regulation
P32927	CSF2RB	1439	KEGG	Apoptosis
P32927	CSF2RB	1439	KEGG	Cytokine-cytokine receptor interaction
P32927	CSF2RB	1439	KEGG	JAK-STAT signaling
P32927	CSF2RB	1439	KEGG	Pathways in cancer
P32927	CSF2RB	1439	NetPath	IL3
P32927	CSF2RB	1439	NetPath	IL5
P32927	CSF2RB	1439	NetPath	KitReceptor
P32927	CSF2RB	1439	OntoCancro	Apoptosis
P32927	CSF2RB	1439	OntoCancro	Base.excision.repair..BER.
P32927	CSF2RB	1439	OntoCancro	Cell.Cycle
P32927	CSF2RB	1439	OntoCancro	Chromosome.Stability
P32927	CSF2RB	1439	OntoCancro	Expanded.Apoptosis
P32927	CSF2RB	1439	OntoCancro	Homologous.recombination..HR.
P32927	CSF2RB	1439	OntoCancro	Mismatch.repair..MMR.
P32927	CSF2RB	1439	OntoCancro	Non.homologous.end.joining
P32927	CSF2RB	1439	OntoCancro	Nucleotide.excision.repair..NER.
P32927	CSF2RB	1439	PID	GMCSF-mediated signaling events
P32927	CSF2RB	1439	PID	IL3-mediated signaling events
P32927	CSF2RB	1439	PID	IL5-mediated signaling events
P32927	CSF2RB	1439	REACTOME	Cytokine Signaling in Immune system
P32927	CSF2RB	1439	REACTOME	Defective CSF2RA causes pulmonary surfactant metabolism dysfunction 4 (SMDP4)
P32927	CSF2RB	1439	REACTOME	Defective CSF2RB causes pulmonary surfactant metabolism dysfunction 5 (SMDP5)
P32927	CSF2RB	1439	REACTOME	Disease
P32927	CSF2RB	1439	REACTOME	Diseases associated with surfactant metabolism
P32927	CSF2RB	1439	REACTOME	Diseases of metabolism
P32927	CSF2RB	1439	REACTOME	Immune System
P32927	CSF2RB	1439	REACTOME	Interleukin receptor SHC signaling
P32927	CSF2RB	1439	REACTOME	Interleukin-2 family signaling
P32927	CSF2RB	1439	REACTOME	Interleukin-3	Interleukin-5 and GM-CSF signaling
P32927	CSF2RB	1439	REACTOME	MAPK family signaling cascades
P32927	CSF2RB	1439	REACTOME	MAPK1/MAPK3 signaling
P32927	CSF2RB	1439	REACTOME	Metabolism of proteins
P32927	CSF2RB	1439	REACTOME	RAF/MAP kinase cascade
P32927	CSF2RB	1439	REACTOME	Signal Transduction
P32927	CSF2RB	1439	REACTOME	Signaling by Interleukins
P32927	CSF2RB	1439	REACTOME	Surfactant metabolism
P32927	CSF2RB	1439	WikiPathways	IL-3 Signaling
P32927	CSF2RB	1439	WikiPathways	IL-5 Signaling
P32927	CSF2RB	1439	systems-biology.org	Macrophage Map Update ver2 re
Q99062	CSF3R	1441	ACSN2	IMMUNOSUPPRESSIVE CYTOKINE
Q99062	CSF3R	1441	INOH	JAK STAT MolecularVariation 1
Q99062	CSF3R	1441	INOH	JAK STAT MolecularVariation 2
Q99062	CSF3R	1441	INOH	JAK STAT pathway and regulation
Q99062	CSF3R	1441	IPAVS	acute Myeloid leukemia Signaling
Q99062	CSF3R	1441	KEGG	Cytokine-cytokine receptor interaction
Q99062	CSF3R	1441	KEGG	Hematopoietic cell lineage
Q99062	CSF3R	1441	KEGG	JAK-STAT signaling
Q99062	CSF3R	1441	KEGG	PI3K-Akt signaling
Q99062	CSF3R	1441	KEGG	Pathways in cancer
Q99062	CSF3R	1441	REACTOME	Cytokine Signaling in Immune system
Q99062	CSF3R	1441	REACTOME	Immune System
Q99062	CSF3R	1441	REACTOME	Other interleukin signaling
Q99062	CSF3R	1441	REACTOME	Signaling by Interleukins
Q99062	CSF3R	1441	WikiPathways	Focal Adhesion-PI3K-Akt-mTOR-signaling
Q99062	CSF3R	1441	WikiPathways	PI3K-Akt Signaling
P35221	CTNNA1	1495	WikiPathways	Apoptosis-related network due to altered Notch3 in ovarian cancer
P35221	CTNNA1	1495	ACSN2	ADHERENS JUNCTIONS
P35221	CTNNA1	1495	ACSN2	CELL CELL ADHESIONS
P35221	CTNNA1	1495	ACSN2	IMMUNOSUPPPRESSIVE CORE
P35221	CTNNA1	1495	ACSN2	LYSOSOME ENDOSOME
P35221	CTNNA1	1495	ACSN2	WNT CANONICAL
P35221	CTNNA1	1495	ACSN2	WNT NON CANONICAL
P35221	CTNNA1	1495	KEGG	Adherens junction
P35221	CTNNA1	1495	KEGG	Arrhythmogenic right ventricular cardiomyopathy (ARVC)
P35221	CTNNA1	1495	KEGG	Bacterial invasion of epithelial cells
P35221	CTNNA1	1495	KEGG	Endometrial cancer
P35221	CTNNA1	1495	KEGG	Gastric cancer
P35221	CTNNA1	1495	KEGG	Hippo signaling
P35221	CTNNA1	1495	KEGG	Leukocyte transendothelial migration
P35221	CTNNA1	1495	KEGG	Pathways in cancer
P35221	CTNNA1	1495	NetPath	TGF beta Receptor
P35221	CTNNA1	1495	OntoCancro	Apoptosis
P35221	CTNNA1	1495	OntoCancro	Base.excision.repair..BER.
P35221	CTNNA1	1495	OntoCancro	Cell.Cycle
P35221	CTNNA1	1495	OntoCancro	Chromosome.Stability
P35221	CTNNA1	1495	OntoCancro	Expanded.Apoptosis
P35221	CTNNA1	1495	OntoCancro	Homologous.recombination..HR.
P35221	CTNNA1	1495	OntoCancro	Mismatch.repair..MMR.
P35221	CTNNA1	1495	OntoCancro	Non.homologous.end.joining
P35221	CTNNA1	1495	OntoCancro	Nucleotide.excision.repair..NER.
P35221	CTNNA1	1495	PID	Arf6 trafficking events
P35221	CTNNA1	1495	PID	CDC42 signaling events
P35221	CTNNA1	1495	PID	E-cadherin signaling in keratinocytes
P35221	CTNNA1	1495	PID	E-cadherin signaling in the nascent adherens junction
P35221	CTNNA1	1495	PID	N-cadherin signaling events
P35221	CTNNA1	1495	PID	Nectin adhesion
P35221	CTNNA1	1495	PID	Posttranslational regulation of adherens junction stability and dissassembly
P35221	CTNNA1	1495	PID	RAC1 signaling
P35221	CTNNA1	1495	PID	Signaling events mediated by Hepatocyte Growth Factor Receptor (c-Met)
P35221	CTNNA1	1495	PID	Signaling events mediated by VEGFR1 and VEGFR2
P35221	CTNNA1	1495	PID	Stabilization and expansion of the E-cadherin adherens junction
P35221	CTNNA1	1495	Panther_Pathway	Wnt signaling
P35221	CTNNA1	1495	REACTOME	Adherens junctions interactions
P35221	CTNNA1	1495	REACTOME	Cell junction organization
P35221	CTNNA1	1495	REACTOME	Cell-Cell communication
P35221	CTNNA1	1495	REACTOME	Cell-cell junction organization
P35221	CTNNA1	1495	REACTOME	Developmental Biology
P35221	CTNNA1	1495	REACTOME	Myogenesis
P35221	CTNNA1	1495	REACTOME	RHO GTPase Effectors
P35221	CTNNA1	1495	REACTOME	RHO GTPases activate IQGAPs
P35221	CTNNA1	1495	REACTOME	Signal Transduction
P35221	CTNNA1	1495	REACTOME	Signaling by Receptor Tyrosine Kinases
P35221	CTNNA1	1495	REACTOME	Signaling by Rho GTPases
P35221	CTNNA1	1495	REACTOME	Signaling by VEGF
P35221	CTNNA1	1495	REACTOME	VEGFA-VEGFR2 Pathway
P35221	CTNNA1	1495	REACTOME	VEGFR2 mediated vascular permeability
P35221	CTNNA1	1495	SIGNOR2.0	SIGNOR-HPP
P35221	CTNNA1	1495	WikiPathways	Arrhythmogenic Right Ventricular Cardiomyopathy
P35221	CTNNA1	1495	WikiPathways	Endometrial cancer
P35221	CTNNA1	1495	WikiPathways	Hippo-Merlin Signaling Dysregulation
P35221	CTNNA1	1495	WikiPathways	Mechanoregulation and pathology of YAP/TAZ via Hippo and non-Hippo mechanisms
P35221	CTNNA1	1495	WikiPathways	VEGFA-VEGFR2 Signaling
P35221	CTNNA1	1495	WikiPathways	White fat cell differentiation
P25774	CTSS	1520	ACSN2	MITOCHONDRIAL METABOLISM
P25774	CTSS	1520	ACSN2	PORPHYRIN METABOLISM
P25774	CTSS	1520	KEGG	Antigen processing and presentation
P25774	CTSS	1520	KEGG	Apoptosis
P25774	CTSS	1520	KEGG	Lysosome
P25774	CTSS	1520	KEGG	Phagosome
P25774	CTSS	1520	KEGG	Tuberculosis
P25774	CTSS	1520	REACTOME	Adaptive Immune System
P25774	CTSS	1520	REACTOME	Assembly of collagen fibrils and other multimeric structures
P25774	CTSS	1520	REACTOME	Collagen formation
P25774	CTSS	1520	REACTOME	Degradation of the extracellular matrix
P25774	CTSS	1520	REACTOME	Extracellular matrix organization
P25774	CTSS	1520	REACTOME	Immune System
P25774	CTSS	1520	REACTOME	Innate Immune System
P25774	CTSS	1520	REACTOME	MHC class II antigen presentation
P25774	CTSS	1520	REACTOME	Neutrophil degranulation
P25774	CTSS	1520	REACTOME	Toll-like Receptor Cascades
P25774	CTSS	1520	REACTOME	Trafficking and processing of endosomal TLR
P04839	CYBB	1536	ACSN2	ANTIOXIDANT RESPONSE
P04839	CYBB	1536	ACSN2	DEATH RECEPTOR
P04839	CYBB	1536	ACSN2	FERROPTOSIS
P04839	CYBB	1536	ACSN2	NECROPTOSIS
P04839	CYBB	1536	ACSN2	NO ROS PRODUCTION
P04839	CYBB	1536	IPAVS	ANG II and JAK STAT interactions in mediating cardiac myocyte function
P04839	CYBB	1536	IPAVS	Alkaptonuria metabolite
P04839	CYBB	1536	IPAVS	GP130 JAK STAT
P04839	CYBB	1536	KEGG	AGE-RAGE signaling pathway in diabetic complications
P04839	CYBB	1536	KEGG	Ferroptosis
P04839	CYBB	1536	KEGG	HIF-1 signaling
P04839	CYBB	1536	KEGG	Leishmaniasis
P04839	CYBB	1536	KEGG	Leukocyte transendothelial migration
P04839	CYBB	1536	KEGG	NOD-like receptor signaling
P04839	CYBB	1536	KEGG	Necroptosis
P04839	CYBB	1536	KEGG	Phagosome
P04839	CYBB	1536	PID	RAC1 signaling
P04839	CYBB	1536	REACTOME	Adaptive Immune System
P04839	CYBB	1536	REACTOME	Antigen processing-Cross presentation
P04839	CYBB	1536	REACTOME	Cellular responses to external stimuli
P04839	CYBB	1536	REACTOME	Cellular responses to stress
P04839	CYBB	1536	REACTOME	Class I MHC mediated antigen processing & presentation
P04839	CYBB	1536	REACTOME	Cross-presentation of particulate exogenous antigens (phagosomes)
P04839	CYBB	1536	REACTOME	Detoxification of Reactive Oxygen Species
P04839	CYBB	1536	REACTOME	Immune System
P04839	CYBB	1536	REACTOME	Innate Immune System
P04839	CYBB	1536	REACTOME	Neutrophil degranulation
P04839	CYBB	1536	REACTOME	RHO GTPase Effectors
P04839	CYBB	1536	REACTOME	RHO GTPases Activate NADPH Oxidases
P04839	CYBB	1536	REACTOME	ROS and RNS production in phagocytes
P04839	CYBB	1536	REACTOME	Signal Transduction
P04839	CYBB	1536	REACTOME	Signaling by Receptor Tyrosine Kinases
P04839	CYBB	1536	REACTOME	Signaling by Rho GTPases
P04839	CYBB	1536	REACTOME	Signaling by VEGF
P04839	CYBB	1536	REACTOME	VEGFA-VEGFR2 Pathway
P04839	CYBB	1536	SMPDB	Thyroid hormone synthesis
P04839	CYBB	1536	WikiPathways	Ferroptosis
P04839	CYBB	1536	WikiPathways	Microglia Pathogen Phagocytosis
P04839	CYBB	1536	WikiPathways	Oxidative Stress
P04839	CYBB	1536	WikiPathways	Type II interferon signaling (IFNG)
P04839	CYBB	1536	systems-biology.org	Toll-Like receptor signaling network
P98082	DAB2	1601	ACSN2	WNT CANONICAL
P98082	DAB2	1601	KEGG	Endocytosis
P98082	DAB2	1601	NetPath	EGFR1
P98082	DAB2	1601	NetPath	TGF beta Receptor
P98082	DAB2	1601	PID	TGF-beta receptor signaling
P98082	DAB2	1601	REACTOME	Cargo recognition for clathrin-mediated endocytosis
P98082	DAB2	1601	REACTOME	Clathrin-mediated endocytosis
P98082	DAB2	1601	REACTOME	Formation of annular gap junctions
P98082	DAB2	1601	REACTOME	Gap junction degradation
P98082	DAB2	1601	REACTOME	Gap junction trafficking
P98082	DAB2	1601	REACTOME	Gap junction trafficking and regulation
P98082	DAB2	1601	REACTOME	Membrane Trafficking
P98082	DAB2	1601	REACTOME	Vesicle-mediated transport
P98082	DAB2	1601	SignaLink2.0	TGF(non-core)
P98082	DAB2	1601	SignaLink2.0	WNT/Wingless(non-core)
P98082	DAB2	1601	Spike	MYO3A Interacting Proteins in the Auditory System
P98082	DAB2	1601	Spike	MYO7A Interactions In The Ear
P98082	DAB2	1601	Spike	WNT signaling
P98082	DAB2	1601	WikiPathways	Endoderm Differentiation
P98082	DAB2	1601	WikiPathways	TGF-beta Signaling
P18146	EGR1	1958	PID	Trk receptor signaling mediated by the MAPK
P18146	EGR1	1958	ACSN2	CORE
P18146	EGR1	1958	ACSN2	MAPK
P18146	EGR1	1958	BioCarta	phosphorylation of mek1 by cdk5/p35 down regulates the map kinase
P18146	EGR1	1958	KEGG	AGE-RAGE signaling pathway in diabetic complications
P18146	EGR1	1958	KEGG	Apelin signaling
P18146	EGR1	1958	KEGG	GnRH signaling
P18146	EGR1	1958	KEGG	Human T-cell leukemia virus 1 infection
P18146	EGR1	1958	KEGG	Parathyroid hormone synthesis	secretion and action
P18146	EGR1	1958	KEGG	Prion diseases
P18146	EGR1	1958	NetPath	Oncostatin M
P18146	EGR1	1958	NetPath	TCR
P18146	EGR1	1958	PID	AP-1 transcription factor network
P18146	EGR1	1958	PID	Calcineurin-regulated NFAT-dependent transcription in lymphocytes
P18146	EGR1	1958	PID	Downstream signaling in na&#xef;ve CD8+ T cells
P18146	EGR1	1958	PID	ErbB1 downstream signaling
P18146	EGR1	1958	PID	Glucocorticoid receptor regulatory network
P18146	EGR1	1958	PID	Regulation of Androgen receptor activity
P18146	EGR1	1958	PID	Signaling events mediated by Hepatocyte Growth Factor Receptor (c-Met)
P18146	EGR1	1958	PID	Signaling events mediated by PRL
P18146	EGR1	1958	PID	Trk receptor signaling mediated by PI3K and PLC-gamma
P18146	EGR1	1958	Panther_Pathway	Angiotensin II-stimulated signaling through G proteins and beta-arrestin
P18146	EGR1	1958	Panther_Pathway	CCKR signaling map
P18146	EGR1	1958	REACTOME	Cytokine Signaling in Immune system
P18146	EGR1	1958	REACTOME	Immune System
P18146	EGR1	1958	REACTOME	Interferon Signaling
P18146	EGR1	1958	REACTOME	Interferon alpha/beta signaling
P18146	EGR1	1958	REACTOME	Intracellular signaling by second messengers
P18146	EGR1	1958	REACTOME	PIP3 activates AKT signaling
P18146	EGR1	1958	REACTOME	PTEN Regulation
P18146	EGR1	1958	REACTOME	Regulation of PTEN gene transcription
P18146	EGR1	1958	REACTOME	Signal Transduction
P18146	EGR1	1958	Spike	Apoptosis Anti-Apoptosis Network
P18146	EGR1	1958	Spike	Apoptosis In The Ear
P18146	EGR1	1958	Spike	Base excision and single strand break repair
P18146	EGR1	1958	Spike	Hearing and Vision Proteins
P18146	EGR1	1958	Spike	Hearing related SIX1 Interaction
P18146	EGR1	1958	Spike	MYO3A Interacting Proteins in the Auditory System
P18146	EGR1	1958	Spike	NFkB Signaling Network
P18146	EGR1	1958	Spike	NOTCH1 Signaling In The Ear
P18146	EGR1	1958	Spike	p53 Signaling Network
P18146	EGR1	1958	WikiPathways	Brain-Derived Neurotrophic Factor (BDNF) signaling
P18146	EGR1	1958	WikiPathways	Circadian rhythm related genes
P18146	EGR1	1958	WikiPathways	Human Thyroid Stimulating Hormone (TSH) signaling
P18146	EGR1	1958	WikiPathways	Insulin Signaling
P18146	EGR1	1958	WikiPathways	NRF2
P18146	EGR1	1958	WikiPathways	Nuclear Receptors Meta-Pathway
P18146	EGR1	1958	WikiPathways	Oncostatin M Signaling
P18146	EGR1	1958	WikiPathways	Ovarian Infertility Genes
P18146	EGR1	1958	WikiPathways	Preimplantation Embryo
P18146	EGR1	1958	WikiPathways	Serotonin Receptor 4/6/7 and NR3C Signaling
P18146	EGR1	1958	WikiPathways	Spinal Cord Injury
P18146	EGR1	1958	WikiPathways	Sudden Infant Death Syndrome (SIDS) Susceptibility
P18146	EGR1	1958	WikiPathways	VEGFA-VEGFR2 Signaling
P18146	EGR1	1958	WikiPathways	let-7 inhibition of ES cell reprogramming
P18146	EGR1	1958	stke	Angiotensin II-Stimulated Signaling through G Proteins and beta-Arrestin
P18146	EGR1	1958	stke	Differentiation Pathway in PC12 Cells
Q06889	EGR3	1960	KEGG	C-type lectin receptor signaling
Q06889	EGR3	1960	KEGG	Hepatitis B
Q06889	EGR3	1960	KEGG	Viral carcinogenesis
Q06889	EGR3	1960	PID	Calcineurin-regulated NFAT-dependent transcription in lymphocytes
Q06889	EGR3	1960	WikiPathways	Circadian rhythm related genes
Q06889	EGR3	1960	WikiPathways	VEGFA-VEGFR2 Signaling
Q06889	EGR3	1960	stke	Angiotensin II-Stimulated Signaling through G Proteins and beta-Arrestin
Q06889	EGR3	1960	stke	Differentiation Pathway in PC12 Cells
P12314	FCGR1A	2209	KEGG	Acute myeloid leukemia
P12314	FCGR1A	2209	KEGG	Fc gamma R-mediated phagocytosis
P12314	FCGR1A	2209	KEGG	Hematopoietic cell lineage
P12314	FCGR1A	2209	KEGG	Leishmaniasis
P12314	FCGR1A	2209	KEGG	Osteoclast differentiation
P12314	FCGR1A	2209	KEGG	Phagosome
P12314	FCGR1A	2209	KEGG	Staphylococcus aureus infection
P12314	FCGR1A	2209	KEGG	Systemic lupus erythematosus
P12314	FCGR1A	2209	KEGG	Transcriptional misregulation in cancer
P12314	FCGR1A	2209	KEGG	Tuberculosis
P12314	FCGR1A	2209	REACTOME	Adaptive Immune System
P12314	FCGR1A	2209	REACTOME	Antigen processing-Cross presentation
P12314	FCGR1A	2209	REACTOME	Class I MHC mediated antigen processing & presentation
P12314	FCGR1A	2209	REACTOME	Cross-presentation of soluble exogenous antigens (endosomes)
P12314	FCGR1A	2209	REACTOME	Cytokine Signaling in Immune system
P12314	FCGR1A	2209	REACTOME	FCGR activation
P12314	FCGR1A	2209	REACTOME	Fcgamma receptor (FCGR) dependent phagocytosis
P12314	FCGR1A	2209	REACTOME	Immune System
P12314	FCGR1A	2209	REACTOME	Immunoregulatory interactions between a Lymphoid and a non-Lymphoid cell
P12314	FCGR1A	2209	REACTOME	Innate Immune System
P12314	FCGR1A	2209	REACTOME	Interferon Signaling
P12314	FCGR1A	2209	REACTOME	Interferon gamma signaling
P12314	FCGR1A	2209	REACTOME	Regulation of actin dynamics for phagocytic cup formation
P12314	FCGR1A	2209	REACTOME	Role of phospholipids in phagocytosis
P12314	FCGR1A	2209	WikiPathways	Microglia Pathogen Phagocytosis
P12314	FCGR1A	2209	systems-biology.org	Macrophage Map Update ver2 re
Q92637	FCGR1B	2210	REACTOME	Cytokine Signaling in Immune system
Q92637	FCGR1B	2210	REACTOME	Adaptive Immune System
Q92637	FCGR1B	2210	REACTOME	Antigen processing-Cross presentation
Q92637	FCGR1B	2210	REACTOME	Class I MHC mediated antigen processing & presentation
Q92637	FCGR1B	2210	REACTOME	Cross-presentation of soluble exogenous antigens (endosomes)
Q92637	FCGR1B	2210	REACTOME	Immune System
Q92637	FCGR1B	2210	REACTOME	Interferon Signaling
Q92637	FCGR1B	2210	REACTOME	Interferon gamma signaling
P08637	FCGR3A	2214	BioCarta	ras-independent pathway in nk cell-mediated cytotoxicity
P08637	FCGR3A	2214	KEGG	Fc gamma R-mediated phagocytosis
P08637	FCGR3A	2214	KEGG	Leishmaniasis
P08637	FCGR3A	2214	KEGG	Natural killer cell mediated cytotoxicity
P08637	FCGR3A	2214	KEGG	Osteoclast differentiation
P08637	FCGR3A	2214	KEGG	Phagosome
P08637	FCGR3A	2214	KEGG	Staphylococcus aureus infection
P08637	FCGR3A	2214	KEGG	Systemic lupus erythematosus
P08637	FCGR3A	2214	KEGG	Tuberculosis
P08637	FCGR3A	2214	OntoCancro	Apoptosis
P08637	FCGR3A	2214	OntoCancro	Base.excision.repair..BER.
P08637	FCGR3A	2214	OntoCancro	Cell.Cycle
P08637	FCGR3A	2214	OntoCancro	Chromosome.Stability
P08637	FCGR3A	2214	OntoCancro	Expanded.Apoptosis
P08637	FCGR3A	2214	OntoCancro	Homologous.recombination..HR.
P08637	FCGR3A	2214	OntoCancro	Mismatch.repair..MMR.
P08637	FCGR3A	2214	OntoCancro	Non.homologous.end.joining
P08637	FCGR3A	2214	OntoCancro	Nucleotide.excision.repair..NER.
P08637	FCGR3A	2214	REACTOME	Adaptive Immune System
P08637	FCGR3A	2214	REACTOME	FCGR activation
P08637	FCGR3A	2214	REACTOME	Fcgamma receptor (FCGR) dependent phagocytosis
P08637	FCGR3A	2214	REACTOME	Immune System
P08637	FCGR3A	2214	REACTOME	Immunoregulatory interactions between a Lymphoid and a non-Lymphoid cell
P08637	FCGR3A	2214	REACTOME	Innate Immune System
P08637	FCGR3A	2214	REACTOME	Regulation of actin dynamics for phagocytic cup formation
P08637	FCGR3A	2214	REACTOME	Role of phospholipids in phagocytosis
P08637	FCGR3A	2214	WikiPathways	Human Complement System
P07332	FES	2242	ACSN2	HEDGEHOG
P07332	FES	2242	KEGG	Axon guidance
P07332	FES	2242	NetPath	IL11
P07332	FES	2242	NetPath	IL3
P07332	FES	2242	NetPath	IL4
P07332	FES	2242	NetPath	KitReceptor
P07332	FES	2242	PID	Angiopoietin receptor Tie2-mediated signaling
P07332	FES	2242	PID	IL4-mediated signaling events
P07332	FES	2242	PID	Signaling events mediated by VEGFR1 and VEGFR2
P07332	FES	2242	Panther_Pathway	Axon guidance mediated by semaphorins
P07332	FES	2242	REACTOME	Axon guidance
P07332	FES	2242	REACTOME	CRMPs in Sema3A signaling
P07332	FES	2242	REACTOME	Developmental Biology
P07332	FES	2242	REACTOME	Sema3A PAK dependent Axon repulsion
P07332	FES	2242	REACTOME	Semaphorin interactions
P07332	FES	2242	REACTOME	Signal Transduction
P07332	FES	2242	REACTOME	Signaling by Receptor Tyrosine Kinases
P07332	FES	2242	REACTOME	Signaling by SCF-KIT
P07332	FES	2242	WikiPathways	IL-4 Signaling
P07332	FES	2242	WikiPathways	Interleukin-11 Signaling
P07332	FES	2242	WikiPathways	Thymic Stromal LymphoPoietin (TSLP) Signaling
P11362	FGFR1	2260	Panther_Pathway	FGF signaling
P11362	FGFR1	2260	ACSN2	ECM
P11362	FGFR1	2260	ACSN2	EMT REGULATORS
P11362	FGFR1	2260	ACSN2	GROWTH FACTORS SIGNALING
P11362	FGFR1	2260	ACSN2	MAPK
P11362	FGFR1	2260	ACSN2	PI3K AKT MTOR
P11362	FGFR1	2260	ACSN2	WNT NON CANONICAL
P11362	FGFR1	2260	INOH	EPO signaling
P11362	FGFR1	2260	INOH	FGF
P11362	FGFR1	2260	INOH	IL-7 signaling
P11362	FGFR1	2260	INOH	JAK STAT pathway and regulation
P11362	FGFR1	2260	INOH	VEGF
P11362	FGFR1	2260	IPAVS	Cardiac Hypertrophy
P11362	FGFR1	2260	IPAVS	GSK3 as a convergence point in hypertrophic signaling
P11362	FGFR1	2260	KEGG	Adherens junction
P11362	FGFR1	2260	KEGG	Breast cancer
P11362	FGFR1	2260	KEGG	Central carbon metabolism in cancer
P11362	FGFR1	2260	KEGG	MAPK signaling
P11362	FGFR1	2260	KEGG	Melanoma
P11362	FGFR1	2260	KEGG	PI3K-Akt signaling
P11362	FGFR1	2260	KEGG	Parathyroid hormone synthesis	secretion and action
P11362	FGFR1	2260	KEGG	Pathways in cancer
P11362	FGFR1	2260	KEGG	Prostate cancer
P11362	FGFR1	2260	KEGG	Proteoglycans in cancer
P11362	FGFR1	2260	KEGG	Rap1 signaling
P11362	FGFR1	2260	KEGG	Ras signaling
P11362	FGFR1	2260	KEGG	Regulation of actin cytoskeleton
P11362	FGFR1	2260	KEGG	Signaling pathways regulating pluripotency of stem cells
P11362	FGFR1	2260	KEGG	Thermogenesis
P11362	FGFR1	2260	NetPath	Fibroblast growth factor-1
P11362	FGFR1	2260	PID	FGF signaling
P11362	FGFR1	2260	PID	Glypican 1 network
P11362	FGFR1	2260	PID	N-cadherin signaling events
P11362	FGFR1	2260	PID	Posttranslational regulation of adherens junction stability and dissassembly
P11362	FGFR1	2260	PID	Syndecan-1-mediated signaling events
P11362	FGFR1	2260	PID	Syndecan-2-mediated signaling events
P11362	FGFR1	2260	PID	Syndecan-3-mediated signaling events
P11362	FGFR1	2260	PID	Syndecan-4-mediated signaling events
P11362	FGFR1	2260	Panther_Pathway	Angiogenesis
P11362	FGFR1	2260	PharmGKB	Sorafenib Pharmacodynamics
P11362	FGFR1	2260	PharmGKB	VEGF Signaling Pathway
P11362	FGFR1	2260	PharmGKB	Vemurafenib Pathway Pharmacodynamics
P11362	FGFR1	2260	REACTOME	Disease
P11362	FGFR1	2260	REACTOME	Diseases of signal transduction
P11362	FGFR1	2260	REACTOME	FGFR1 mutant receptor activation
P11362	FGFR1	2260	REACTOME	Signaling by FGFR in disease
P11362	FGFR1	2260	REACTOME	Signaling by FGFR1 in disease
P11362	FGFR1	2260	REACTOME	Signaling by activated point mutants of FGFR1
P11362	FGFR1	2260	REACTOME	Signaling by plasma membrane FGFR1 fusions
P11362	FGFR1	2260	SignaLink2.0	RTK(core)
P11362	FGFR1	2260	Spike	Hearing related SIX1 Interaction
P11362	FGFR1	2260	WikiPathways	Breast cancer
P11362	FGFR1	2260	WikiPathways	ESC Pluripotency
P11362	FGFR1	2260	WikiPathways	Endochondral Ossification
P11362	FGFR1	2260	WikiPathways	Endometrial cancer
P11362	FGFR1	2260	WikiPathways	Focal Adhesion-PI3K-Akt-mTOR-signaling
P11362	FGFR1	2260	WikiPathways	Hippo-Merlin Signaling Dysregulation
P11362	FGFR1	2260	WikiPathways	MAPK Signaling
P11362	FGFR1	2260	WikiPathways	Mesodermal Commitment
P11362	FGFR1	2260	WikiPathways	Neural Crest Differentiation
P11362	FGFR1	2260	WikiPathways	PI3K-Akt Signaling
P11362	FGFR1	2260	WikiPathways	Pathways Regulating Hippo Signaling
P11362	FGFR1	2260	WikiPathways	Prion disease
P11362	FGFR1	2260	WikiPathways	Ras Signaling
P11362	FGFR1	2260	WikiPathways	Regulation of Actin Cytoskeleton
P11362	FGFR1	2260	WikiPathways	Signaling Pathways in Glioblastoma
P11362	FGFR1	2260	WikiPathways	Thermogenesis
P11362	FGFR1	2260	stke	Fibroblast Growth Factor Receptor Pathway
Q14314	FGL2	10875	REACTOME	Immune System
Q14314	FGL2	10875	REACTOME	Innate Immune System
Q14314	FGL2	10875	REACTOME	Neutrophil degranulation
P09769	FGR	2268	ACSN2	FC RECEPTORS
P09769	FGR	2268	BioCarta	roles of arrestin dependent recruitment of src kinases in gpcr signaling
P09769	FGR	2268	KEGG	Chemokine signaling
P09769	FGR	2268	NetPath	IL6
P09769	FGR	2268	NetPath	KitReceptor
P09769	FGR	2268	PID	Alpha-synuclein signaling
P09769	FGR	2268	PID	CXCR4-mediated signaling events
P09769	FGR	2268	PID	Class I PI3K signaling events
P09769	FGR	2268	PID	EPHA forward signaling
P09769	FGR	2268	PID	Ephrin B reverse signaling
P09769	FGR	2268	PID	Glypican 1 network
P09769	FGR	2268	PID	IL8- and CXCR1-mediated signaling events
P09769	FGR	2268	PID	IL8- and CXCR2-mediated signaling events
P09769	FGR	2268	PID	PDGFR-beta signaling
P09769	FGR	2268	PID	Regulation of p38-alpha and p38-beta
P09769	FGR	2268	PID	Signaling events mediated by PTP1B
P09769	FGR	2268	PID	Thromboxane A2 receptor signaling
P09769	FGR	2268	Panther_Pathway	Parkinson disease
P09769	FGR	2268	REACTOME	FCGR activation
P09769	FGR	2268	REACTOME	Fcgamma receptor (FCGR) dependent phagocytosis
P09769	FGR	2268	REACTOME	Hemostasis
P09769	FGR	2268	REACTOME	Immune System
P09769	FGR	2268	REACTOME	Innate Immune System
P09769	FGR	2268	REACTOME	Neutrophil degranulation
P09769	FGR	2268	REACTOME	Platelet homeostasis
P09769	FGR	2268	REACTOME	Platelet sensitization by LDL
P09769	FGR	2268	WikiPathways	Chemokine signaling
P09769	FGR	2268	WikiPathways	Focal Adhesion
P09769	FGR	2268	stke	PI3K Class IB Pathway in Neutrophils
P17948	FLT1	2321	ACSN2	ECM
P17948	FLT1	2321	ACSN2	EMT REGULATORS
P17948	FLT1	2321	ACSN2	IMMUNOSUPPRESSIVE CYTOKINE
P17948	FLT1	2321	ACSN2	MAPK
P17948	FLT1	2321	ACSN2	MARKERS MDSC
P17948	FLT1	2321	ACSN2	PI3K AKT MTOR
P17948	FLT1	2321	ACSN2	WNT NON CANONICAL
P17948	FLT1	2321	BioCarta	actions of nitric oxide in the heart
P17948	FLT1	2321	BioCarta	vegf hypoxia and angiogenesis
P17948	FLT1	2321	INOH	EPO signaling
P17948	FLT1	2321	INOH	IL-7 signaling
P17948	FLT1	2321	INOH	JAK STAT pathway and regulation
P17948	FLT1	2321	INOH	VEGF
P17948	FLT1	2321	IPAVS	Cardiac Hypertrophy
P17948	FLT1	2321	IPAVS	GSK3 as a convergence point in hypertrophic signaling
P17948	FLT1	2321	KEGG	Focal adhesion
P17948	FLT1	2321	KEGG	HIF-1 signaling
P17948	FLT1	2321	KEGG	MAPK signaling
P17948	FLT1	2321	KEGG	PI3K-Akt signaling
P17948	FLT1	2321	KEGG	Rap1 signaling
P17948	FLT1	2321	KEGG	Ras signaling
P17948	FLT1	2321	KEGG	Rheumatoid arthritis
P17948	FLT1	2321	KEGG	Transcriptional misregulation in cancer
P17948	FLT1	2321	PID	Glypican 1 network
P17948	FLT1	2321	PID	HIF-2-alpha transcription factor network
P17948	FLT1	2321	PID	S1P3
P17948	FLT1	2321	PID	Signaling events mediated by VEGFR1 and VEGFR2
P17948	FLT1	2321	PID	VEGF and VEGFR signaling network
P17948	FLT1	2321	PID	VEGFR1 specific signals
P17948	FLT1	2321	PharmGKB	Sorafenib Pharmacodynamics
P17948	FLT1	2321	PharmGKB	VEGF Signaling Pathway
P17948	FLT1	2321	PharmGKB	Vemurafenib Pathway Pharmacodynamics
P17948	FLT1	2321	REACTOME	Neurophilin interactions with VEGF and VEGFR
P17948	FLT1	2321	REACTOME	Signal Transduction
P17948	FLT1	2321	REACTOME	Signaling by Receptor Tyrosine Kinases
P17948	FLT1	2321	REACTOME	Signaling by VEGF
P17948	FLT1	2321	REACTOME	VEGF binds to VEGFR leading to receptor dimerization
P17948	FLT1	2321	REACTOME	VEGF ligand-receptor interactions
P17948	FLT1	2321	SMPDB	Bevacizumab Action Pathway
P17948	FLT1	2321	SignaLink2.0	JAK/STAT(core)
P17948	FLT1	2321	SignaLink2.0	RTK(non-core)
P17948	FLT1	2321	WikiPathways	Angiogenesis
P17948	FLT1	2321	WikiPathways	Focal Adhesion
P17948	FLT1	2321	WikiPathways	Focal Adhesion-PI3K-Akt-mTOR-signaling
P17948	FLT1	2321	WikiPathways	Hippo-Merlin Signaling Dysregulation
P17948	FLT1	2321	WikiPathways	Imatinib and Chronic Myeloid Leukemia
P17948	FLT1	2321	WikiPathways	PI3K-Akt Signaling
P17948	FLT1	2321	WikiPathways	Pathways Regulating Hippo Signaling
P17948	FLT1	2321	WikiPathways	Pathways in clear cell renal cell carcinoma
P17948	FLT1	2321	WikiPathways	Ras Signaling
P17948	FLT1	2321	WikiPathways	VEGFA-VEGFR2 Signaling
P17948	FLT1	2321	systems-biology.org	Toll-Like receptor signaling network
P53539	FOSB	2354	WikiPathways	Hair Follicle Development: Cytodifferentiation (Part 3 of 3)
P53539	FOSB	2354	BioCarta	fosb gene expression and drug abuse
P53539	FOSB	2354	INOH	CD4 T cell receptor signaling
P53539	FOSB	2354	INOH	CD4 T cell receptor signaling-JNK cascade
P53539	FOSB	2354	KEGG	Alcoholism
P53539	FOSB	2354	KEGG	Amphetamine addiction
P53539	FOSB	2354	KEGG	Cocaine addiction
P53539	FOSB	2354	KEGG	IL-17 signaling
P53539	FOSB	2354	KEGG	Osteoclast differentiation
P53539	FOSB	2354	NetPath	BCR
P53539	FOSB	2354	NetPath	TGF beta Receptor
P53539	FOSB	2354	PID	AP-1 transcription factor network
P53539	FOSB	2354	PharmGKB	Tacrolimus Cyclosporine Pathway Pharmacodynamics
P53539	FOSB	2354	REACTOME	ESR-mediated signaling
P53539	FOSB	2354	REACTOME	Estrogen-dependent gene expression
P53539	FOSB	2354	REACTOME	Signal Transduction
P53539	FOSB	2354	REACTOME	Signaling by Nuclear Receptors
P53539	FOSB	2354	WikiPathways	Corticotropin-releasing hormone signaling
P53539	FOSB	2354	WikiPathways	EGF/EGFR Signaling
P53539	FOSB	2354	WikiPathways	Hematopoietic Stem Cell Differentiation
P53539	FOSB	2354	WikiPathways	Preimplantation Embryo
P53539	FOSB	2354	WikiPathways	TGF-beta Signaling
P53539	FOSB	2354	stke	Differentiation Pathway in PC12 Cells
P53539	FOSB	2354	stke	Granule Cell Survival Pathway
P53539	FOSB	2354	stke	Interleukin 1 (IL-1) Pathway
P53539	FOSB	2354	stke	Toll-Like Receptor Pathway
Q13480	GAB1	2549	ACSN2	CORE
Q13480	GAB1	2549	ACSN2	MAPK
Q13480	GAB1	2549	ACSN2	PI3K AKT MTOR
Q13480	GAB1	2549	INOH	FGF
Q13480	GAB1	2549	INOH	HGF
Q13480	GAB1	2549	IPAVS	ANG II and JAK STAT interactions in mediating cardiac myocyte function
Q13480	GAB1	2549	IPAVS	GP130 JAK STAT
Q13480	GAB1	2549	KEGG	Bacterial invasion of epithelial cells
Q13480	GAB1	2549	KEGG	ErbB signaling
Q13480	GAB1	2549	KEGG	Gastric cancer
Q13480	GAB1	2549	KEGG	Hepatocellular carcinoma
Q13480	GAB1	2549	KEGG	Neurotrophin signaling
Q13480	GAB1	2549	KEGG	Phospholipase D signaling
Q13480	GAB1	2549	KEGG	Proteoglycans in cancer
Q13480	GAB1	2549	KEGG	Ras signaling
Q13480	GAB1	2549	KEGG	Renal cell carcinoma
Q13480	GAB1	2549	NetPath	Alpha6Beta4Integrin
Q13480	GAB1	2549	NetPath	BCR
Q13480	GAB1	2549	NetPath	EGFR1
Q13480	GAB1	2549	NetPath	Fibroblast growth factor-1
Q13480	GAB1	2549	NetPath	IL3
Q13480	GAB1	2549	NetPath	IL6
Q13480	GAB1	2549	NetPath	TNFalpha
Q13480	GAB1	2549	OntoCancro	Apoptosis
Q13480	GAB1	2549	OntoCancro	Base.excision.repair..BER.
Q13480	GAB1	2549	OntoCancro	Cell.Cycle
Q13480	GAB1	2549	OntoCancro	Chromosome.Stability
Q13480	GAB1	2549	OntoCancro	Expanded.Apoptosis
Q13480	GAB1	2549	OntoCancro	Homologous.recombination..HR.
Q13480	GAB1	2549	OntoCancro	Mismatch.repair..MMR.
Q13480	GAB1	2549	OntoCancro	Non.homologous.end.joining
Q13480	GAB1	2549	OntoCancro	Nucleotide.excision.repair..NER.
Q13480	GAB1	2549	PID	EPO signaling
Q13480	GAB1	2549	PID	ErbB1 downstream signaling
Q13480	GAB1	2549	PID	FGF signaling
Q13480	GAB1	2549	PID	IL6-mediated signaling events
Q13480	GAB1	2549	PID	LPA receptor mediated events
Q13480	GAB1	2549	PID	Neurotrophic factor-mediated Trk receptor signaling
Q13480	GAB1	2549	PID	PDGFR-beta signaling
Q13480	GAB1	2549	PID	SHP2 signaling
Q13480	GAB1	2549	PID	Signaling events mediated by Hepatocyte Growth Factor Receptor (c-Met)
Q13480	GAB1	2549	PID	Signaling events mediated by Stem cell factor receptor (c-Kit)
Q13480	GAB1	2549	PID	Signaling events mediated by TCPTP
Q13480	GAB1	2549	PID	Signaling events mediated by VEGFR1 and VEGFR2
Q13480	GAB1	2549	PID	Signaling events regulated by Ret tyrosine kinase
Q13480	GAB1	2549	PID	Trk receptor signaling mediated by PI3K and PLC-gamma
Q13480	GAB1	2549	Panther_Pathway	EGF receptor signaling
Q13480	GAB1	2549	Panther_Pathway	PDGF signaling
Q13480	GAB1	2549	REACTOME	Axon guidance
Q13480	GAB1	2549	REACTOME	Constitutive Signaling by Aberrant PI3K in Cancer
Q13480	GAB1	2549	REACTOME	Constitutive Signaling by EGFRvIII
Q13480	GAB1	2549	REACTOME	Constitutive Signaling by Ligand-Responsive EGFR Cancer Variants
Q13480	GAB1	2549	REACTOME	Developmental Biology
Q13480	GAB1	2549	REACTOME	Disease
Q13480	GAB1	2549	REACTOME	Diseases of signal transduction
Q13480	GAB1	2549	REACTOME	Downstream signaling of activated FGFR1
Q13480	GAB1	2549	REACTOME	Downstream signaling of activated FGFR2
Q13480	GAB1	2549	REACTOME	Downstream signaling of activated FGFR3
Q13480	GAB1	2549	REACTOME	Downstream signaling of activated FGFR4
Q13480	GAB1	2549	REACTOME	Erythropoietin activates Phosphoinositide-3-kinase (PI3K)
Q13480	GAB1	2549	REACTOME	GAB1 signalosome
Q13480	GAB1	2549	REACTOME	IGF1R signaling cascade
Q13480	GAB1	2549	REACTOME	IRS-mediated signalling
Q13480	GAB1	2549	REACTOME	IRS-related events triggered by IGF1R
Q13480	GAB1	2549	REACTOME	Insulin receptor signalling cascade
Q13480	GAB1	2549	REACTOME	Intracellular signaling by second messengers
Q13480	GAB1	2549	REACTOME	MET activates PI3K/AKT signaling
Q13480	GAB1	2549	REACTOME	MET activates PTPN11
Q13480	GAB1	2549	REACTOME	MET activates RAP1 and RAC1
Q13480	GAB1	2549	REACTOME	MET promotes cell motility
Q13480	GAB1	2549	REACTOME	MET receptor recycling
Q13480	GAB1	2549	REACTOME	Negative regulation of the PI3K/AKT network
Q13480	GAB1	2549	REACTOME	PI-3K cascade:FGFR1
Q13480	GAB1	2549	REACTOME	PI-3K cascade:FGFR2
Q13480	GAB1	2549	REACTOME	PI-3K cascade:FGFR3
Q13480	GAB1	2549	REACTOME	PI-3K cascade:FGFR4
Q13480	GAB1	2549	REACTOME	PI3K Cascade
Q13480	GAB1	2549	REACTOME	PI3K events in ERBB2 signaling
Q13480	GAB1	2549	REACTOME	PI3K/AKT Signaling in Cancer
Q13480	GAB1	2549	REACTOME	PI5P	PP2A and IER3 Regulate PI3K/AKT Signaling
Q13480	GAB1	2549	REACTOME	PIP3 activates AKT signaling
Q13480	GAB1	2549	REACTOME	RET signaling
Q13480	GAB1	2549	REACTOME	Signal Transduction
Q13480	GAB1	2549	REACTOME	Signaling by EGFR
Q13480	GAB1	2549	REACTOME	Signaling by EGFR in Cancer
Q13480	GAB1	2549	REACTOME	Signaling by EGFRvIII in Cancer
Q13480	GAB1	2549	REACTOME	Signaling by ERBB2
Q13480	GAB1	2549	REACTOME	Signaling by Erythropoietin
Q13480	GAB1	2549	REACTOME	Signaling by FGFR
Q13480	GAB1	2549	REACTOME	Signaling by FGFR in disease
Q13480	GAB1	2549	REACTOME	Signaling by FGFR1
Q13480	GAB1	2549	REACTOME	Signaling by FGFR1 in disease
Q13480	GAB1	2549	REACTOME	Signaling by FGFR2
Q13480	GAB1	2549	REACTOME	Signaling by FGFR2 in disease
Q13480	GAB1	2549	REACTOME	Signaling by FGFR3
Q13480	GAB1	2549	REACTOME	Signaling by FGFR3 fusions in cancer
Q13480	GAB1	2549	REACTOME	Signaling by FGFR3 in disease
Q13480	GAB1	2549	REACTOME	Signaling by FGFR3 point mutants in cancer
Q13480	GAB1	2549	REACTOME	Signaling by FGFR4
Q13480	GAB1	2549	REACTOME	Signaling by FGFR4 in disease
Q13480	GAB1	2549	REACTOME	Signaling by Insulin receptor
Q13480	GAB1	2549	REACTOME	Signaling by Ligand-Responsive EGFR Variants in Cancer
Q13480	GAB1	2549	REACTOME	Signaling by MET
Q13480	GAB1	2549	REACTOME	Signaling by Receptor Tyrosine Kinases
Q13480	GAB1	2549	REACTOME	Signaling by Type 1 Insulin-like Growth Factor 1 Receptor (IGF1R)
Q13480	GAB1	2549	SIGNOR2.0	SIGNOR-EGF
Q13480	GAB1	2549	SIGNOR2.0	SIGNOR-PI3K/AKT
Q13480	GAB1	2549	Spike	RAS signaling and tumorigenesis
Q13480	GAB1	2549	WikiPathways	Alpha 6 Beta 4 signaling
Q13480	GAB1	2549	WikiPathways	B Cell Receptor Signaling
Q13480	GAB1	2549	WikiPathways	BDNF-TrkB Signaling
Q13480	GAB1	2549	WikiPathways	EGF/EGFR Signaling
Q13480	GAB1	2549	WikiPathways	ESC Pluripotency
Q13480	GAB1	2549	WikiPathways	ErbB Signaling
Q13480	GAB1	2549	WikiPathways	IL-6 signaling
Q13480	GAB1	2549	WikiPathways	Insulin Signaling
Q13480	GAB1	2549	WikiPathways	MET in type 1 papillary renal cell carcinoma
Q13480	GAB1	2549	WikiPathways	Ras Signaling
Q13480	GAB1	2549	WikiPathways	Signaling Pathways in Glioblastoma
Q13480	GAB1	2549	WikiPathways	Signaling of Hepatocyte Growth Factor Receptor
Q13480	GAB1	2549	WikiPathways	VEGFA-VEGFR2 Signaling
Q13480	GAB1	2549	stke	Epidermal Growth Factor Receptor Pathway
Q13480	GAB1	2549	stke	Fibroblast Growth Factor Receptor Pathway
Q13480	GAB1	2549	stke	JNK MAPK Pathway
Q13480	GAB1	2549	systems-biology.org	EGFR signaling for RTKC
Q13480	GAB1	2549	systems-biology.org	Skeletal muscle v2.9
Q13480	GAB1	2549	systems-biology.org	adipocyte v2.1
Q13480	GAB1	2549	systems-biology.org	beta cell v2.3
Q13480	GAB1	2549	systems-biology.org	hepatocyte v2.9
P32455	GBP1	2633	IPAVS	GSK3beta regulation by signaling
P32455	GBP1	2633	IPAVS	Mechanism for Dsh Action In the absence of a wnt signal
P32455	GBP1	2633	IPAVS	Wnt Dvl betaCatenin Pitx2
P32455	GBP1	2633	IPAVS	Wnt signaling in cardiomyocyte hypertrophy
P32455	GBP1	2633	KEGG	NOD-like receptor signaling
P32455	GBP1	2633	OntoCancro	Apoptosis
P32455	GBP1	2633	OntoCancro	Base.excision.repair..BER.
P32455	GBP1	2633	OntoCancro	Cell.Cycle
P32455	GBP1	2633	OntoCancro	Chromosome.Stability
P32455	GBP1	2633	OntoCancro	Expanded.Apoptosis
P32455	GBP1	2633	OntoCancro	Homologous.recombination..HR.
P32455	GBP1	2633	OntoCancro	Mismatch.repair..MMR.
P32455	GBP1	2633	OntoCancro	Non.homologous.end.joining
P32455	GBP1	2633	OntoCancro	Nucleotide.excision.repair..NER.
P32455	GBP1	2633	REACTOME	Cytokine Signaling in Immune system
P32455	GBP1	2633	REACTOME	Immune System
P32455	GBP1	2633	REACTOME	Interferon Signaling
P32455	GBP1	2633	REACTOME	Interferon gamma signaling
P32455	GBP1	2633	WikiPathways	Type II interferon signaling (IFNG)
P43250	GRK6	2870	ACSN2	HEDGEHOG
P43250	GRK6	2870	ACSN2	MAPK
P43250	GRK6	2870	INOH	EPO signaling
P43250	GRK6	2870	INOH	IL-7 signaling
P43250	GRK6	2870	INOH	JAK STAT pathway and regulation
P43250	GRK6	2870	INOH	VEGF
P43250	GRK6	2870	IPAVS	Calcium Signaling
P43250	GRK6	2870	IPAVS	Regulation of BetaAR turnover via desensitization and sequestration mechanism
P43250	GRK6	2870	KEGG	Chemokine signaling
P43250	GRK6	2870	KEGG	Endocytosis
P43250	GRK6	2870	KEGG	Morphine addiction
P43250	GRK6	2870	NetPath	CRH
P43250	GRK6	2870	NetPath	FSH
P43250	GRK6	2870	PID	CXCR4-mediated signaling events
P43250	GRK6	2870	Panther_Pathway	Angiotensin II-stimulated signaling through G proteins and beta-arrestin
P43250	GRK6	2870	Panther_Pathway	Heterotrimeric G protein signaling pathway Gi and Gs mediated
P43250	GRK6	2870	Panther_Pathway	Heterotrimeric G protein signaling pathway Gq and Go mediated
P43250	GRK6	2870	Panther_Pathway	Inflammation mediated by chemokine and cytokine signaling
P43250	GRK6	2870	REACTOME	G alpha (s) signalling events
P43250	GRK6	2870	REACTOME	GPCR downstream signalling
P43250	GRK6	2870	REACTOME	Signal Transduction
P43250	GRK6	2870	REACTOME	Signaling by GPCR
P43250	GRK6	2870	WikiPathways	Calcium Regulation in the Cardiac Cell
P43250	GRK6	2870	WikiPathways	Chemokine signaling
P43250	GRK6	2870	WikiPathways	Corticotropin-releasing hormone signaling
P43250	GRK6	2870	WikiPathways	Follicle Stimulating Hormone (FSH) signaling
P43250	GRK6	2870	WikiPathways	Myometrial Relaxation and Contraction
P43250	GRK6	2870	stke	Angiotensin II-Stimulated Signaling through G Proteins and beta-Arrestin
Q99075	HBEGF	1839	ACSN2	ECM
Q99075	HBEGF	1839	ACSN2	EMT REGULATORS
Q99075	HBEGF	1839	ACSN2	WNT NON CANONICAL
Q99075	HBEGF	1839	BioCarta	nfat and hypertrophy of the heart
Q99075	HBEGF	1839	INOH	GPCR signaling-G alpha i
Q99075	HBEGF	1839	INOH	GPCR signaling-G alpha q
Q99075	HBEGF	1839	INOH	GPCR signaling-G alpha s Epac and ERK
Q99075	HBEGF	1839	INOH	GPCR signaling-G alpha s PKA and ERK
Q99075	HBEGF	1839	INOH	GPCR signaling-cholera toxin
Q99075	HBEGF	1839	INOH	GPCR signaling-pertussis toxin
Q99075	HBEGF	1839	IPAVS	ANG II and JAK STAT interactions in mediating cardiac myocyte function
Q99075	HBEGF	1839	IPAVS	GP130 JAK STAT
Q99075	HBEGF	1839	KEGG	Bladder cancer
Q99075	HBEGF	1839	KEGG	Epithelial cell signaling in Helicobacter pylori infection
Q99075	HBEGF	1839	KEGG	ErbB signaling
Q99075	HBEGF	1839	KEGG	Estrogen signaling
Q99075	HBEGF	1839	KEGG	GnRH signaling
Q99075	HBEGF	1839	KEGG	Parathyroid hormone synthesis	secretion and action
Q99075	HBEGF	1839	KEGG	Proteoglycans in cancer
Q99075	HBEGF	1839	PID	ErbB receptor signaling network
Q99075	HBEGF	1839	PID	ErbB4 signaling events
Q99075	HBEGF	1839	PID	LPA receptor mediated events
Q99075	HBEGF	1839	PID	Plasma membrane estrogen receptor signaling
Q99075	HBEGF	1839	Panther_Pathway	CCKR signaling map
Q99075	HBEGF	1839	Panther_Pathway	EGF receptor signaling
Q99075	HBEGF	1839	PharmGKB	EGFR Inhibitor Pathway Pharmacodynamics
Q99075	HBEGF	1839	REACTOME	Cargo recognition for clathrin-mediated endocytosis
Q99075	HBEGF	1839	REACTOME	Clathrin-mediated endocytosis
Q99075	HBEGF	1839	REACTOME	Constitutive Signaling by Aberrant PI3K in Cancer
Q99075	HBEGF	1839	REACTOME	Disease
Q99075	HBEGF	1839	REACTOME	Diseases of signal transduction
Q99075	HBEGF	1839	REACTOME	Downregulation of ERBB2 signaling
Q99075	HBEGF	1839	REACTOME	EGFR Transactivation by Gastrin
Q99075	HBEGF	1839	REACTOME	EGFR downregulation
Q99075	HBEGF	1839	REACTOME	EGFR interacts with phospholipase C-gamma
Q99075	HBEGF	1839	REACTOME	ERBB2 Activates PTK6 Signaling
Q99075	HBEGF	1839	REACTOME	ERBB2 Regulates Cell Motility
Q99075	HBEGF	1839	REACTOME	ESR-mediated signaling
Q99075	HBEGF	1839	REACTOME	Estrogen-dependent nuclear events downstream of ESR-membrane signaling
Q99075	HBEGF	1839	REACTOME	G alpha (q) signalling events
Q99075	HBEGF	1839	REACTOME	GAB1 signalosome
Q99075	HBEGF	1839	REACTOME	GPCR downstream signalling
Q99075	HBEGF	1839	REACTOME	GRB2 events in EGFR signaling
Q99075	HBEGF	1839	REACTOME	GRB2 events in ERBB2 signaling
Q99075	HBEGF	1839	REACTOME	Gastrin-CREB signalling pathway via PKC and MAPK
Q99075	HBEGF	1839	REACTOME	Infectious disease
Q99075	HBEGF	1839	REACTOME	Inhibition of Signaling by Overexpressed EGFR
Q99075	HBEGF	1839	REACTOME	Intracellular signaling by second messengers
Q99075	HBEGF	1839	REACTOME	MAPK family signaling cascades
Q99075	HBEGF	1839	REACTOME	MAPK1/MAPK3 signaling
Q99075	HBEGF	1839	REACTOME	Membrane Trafficking
Q99075	HBEGF	1839	REACTOME	Negative regulation of the PI3K/AKT network
Q99075	HBEGF	1839	REACTOME	Non-genomic estrogen signaling
Q99075	HBEGF	1839	REACTOME	PI3K events in ERBB2 signaling
Q99075	HBEGF	1839	REACTOME	PI3K events in ERBB4 signaling
Q99075	HBEGF	1839	REACTOME	PI3K/AKT Signaling in Cancer
Q99075	HBEGF	1839	REACTOME	PI5P	PP2A and IER3 Regulate PI3K/AKT Signaling
Q99075	HBEGF	1839	REACTOME	PIP3 activates AKT signaling
Q99075	HBEGF	1839	REACTOME	PTK6 promotes HIF1A stabilization
Q99075	HBEGF	1839	REACTOME	RAF/MAP kinase cascade
Q99075	HBEGF	1839	REACTOME	SHC1 events in EGFR signaling
Q99075	HBEGF	1839	REACTOME	SHC1 events in ERBB2 signaling
Q99075	HBEGF	1839	REACTOME	SHC1 events in ERBB4 signaling
Q99075	HBEGF	1839	REACTOME	Signal Transduction
Q99075	HBEGF	1839	REACTOME	Signaling by EGFR
Q99075	HBEGF	1839	REACTOME	Signaling by EGFR in Cancer
Q99075	HBEGF	1839	REACTOME	Signaling by ERBB2
Q99075	HBEGF	1839	REACTOME	Signaling by ERBB4
Q99075	HBEGF	1839	REACTOME	Signaling by GPCR
Q99075	HBEGF	1839	REACTOME	Signaling by Non-Receptor Tyrosine Kinases
Q99075	HBEGF	1839	REACTOME	Signaling by Nuclear Receptors
Q99075	HBEGF	1839	REACTOME	Signaling by Overexpressed Wild-Type EGFR in Cancer
Q99075	HBEGF	1839	REACTOME	Signaling by PTK6
Q99075	HBEGF	1839	REACTOME	Signaling by Receptor Tyrosine Kinases
Q99075	HBEGF	1839	REACTOME	Uptake and actions of bacterial toxins
Q99075	HBEGF	1839	REACTOME	Uptake and function of diphtheria toxin
Q99075	HBEGF	1839	REACTOME	Vesicle-mediated transport
Q99075	HBEGF	1839	SignaLink2.0	RTK(core)
Q99075	HBEGF	1839	Spike	NOTCH1 Signaling In The Ear
Q99075	HBEGF	1839	WikiPathways	Bladder Cancer
Q99075	HBEGF	1839	WikiPathways	ErbB Signaling
Q99075	HBEGF	1839	WikiPathways	Hypertrophy Model
Q99075	HBEGF	1839	WikiPathways	IL1 and megakaryocytes in obesity
Q99075	HBEGF	1839	WikiPathways	NRF2
Q99075	HBEGF	1839	WikiPathways	Nuclear Receptors Meta-Pathway
Q99075	HBEGF	1839	WikiPathways	VEGFA-VEGFR2 Signaling
Q99075	HBEGF	1839	WikiPathways	WikiPathways
Q99075	HBEGF	1839	systems-biology.org	EGFR signaling for RTKC
Q14469	HES1	3280	ACSN2	FANCONI
Q14469	HES1	3280	ACSN2	TLS
Q14469	HES1	3280	ACSN2	WNT CANONICAL
Q14469	HES1	3280	BioCarta	segmentation clock
Q14469	HES1	3280	KEGG	Breast cancer
Q14469	HES1	3280	KEGG	Epstein-Barr virus infection
Q14469	HES1	3280	KEGG	Fanconi anemia
Q14469	HES1	3280	KEGG	Human papillomavirus infection
Q14469	HES1	3280	KEGG	Maturity onset diabetes of the young
Q14469	HES1	3280	KEGG	Notch signaling
Q14469	HES1	3280	KEGG	Pathways in cancer
Q14469	HES1	3280	NetPath	ID
Q14469	HES1	3280	NetPath	Notch
Q14469	HES1	3280	PID	ATF-2 transcription factor network
Q14469	HES1	3280	PID	C-MYB transcription factor network
Q14469	HES1	3280	PID	Fanconi anemia
Q14469	HES1	3280	PID	Notch-mediated HES/HEY network
Q14469	HES1	3280	PID	Validated transcriptional targets of deltaNp63 isoforms
Q14469	HES1	3280	REACTOME	Constitutive Signaling by NOTCH1 HD+PEST Domain Mutants
Q14469	HES1	3280	REACTOME	Constitutive Signaling by NOTCH1 PEST Domain Mutants
Q14469	HES1	3280	REACTOME	Disease
Q14469	HES1	3280	REACTOME	Diseases of signal transduction
Q14469	HES1	3280	REACTOME	Gene expression (Transcription)
Q14469	HES1	3280	REACTOME	Generic Transcription Pathway
Q14469	HES1	3280	REACTOME	NOTCH4 Intracellular Domain Regulates Transcription
Q14469	HES1	3280	REACTOME	RNA Polymerase II Transcription
Q14469	HES1	3280	REACTOME	RUNX3 regulates NOTCH signaling
Q14469	HES1	3280	REACTOME	Signal Transduction
Q14469	HES1	3280	REACTOME	Signaling by NOTCH
Q14469	HES1	3280	REACTOME	Signaling by NOTCH1 HD+PEST Domain Mutants in Cancer
Q14469	HES1	3280	REACTOME	Signaling by NOTCH1 PEST Domain Mutants in Cancer
Q14469	HES1	3280	REACTOME	Signaling by NOTCH1 in Cancer
Q14469	HES1	3280	REACTOME	Signaling by NOTCH4
Q14469	HES1	3280	REACTOME	Transcriptional regulation by RUNX3
Q14469	HES1	3280	Spike	Hearing related SIX1 Interaction
Q14469	HES1	3280	Spike	NOTCH1 Signaling In The Ear
Q14469	HES1	3280	WikiPathways	Aryl Hydrocarbon Receptor
Q14469	HES1	3280	WikiPathways	Breast cancer
Q14469	HES1	3280	WikiPathways	Canonical and Non-canonical Notch signaling
Q14469	HES1	3280	WikiPathways	Gene regulatory network modelling somitogenesis
Q14469	HES1	3280	WikiPathways	MicroRNA for Targeting Cancer Growth and Vascularization in Glioblastoma
Q14469	HES1	3280	WikiPathways	Neural Crest Differentiation
Q14469	HES1	3280	WikiPathways	Notch Signaling
Q14469	HES1	3280	WikiPathways	Nuclear Receptors Meta-Pathway
Q14469	HES1	3280	WikiPathways	PTF1A related regulatory
Q14469	HES1	3280	WikiPathways	Sudden Infant Death Syndrome (SIDS) Susceptibility
P01903	HLA-DRA	3122	BioCarta	activation of csk by camp-dependent protein kinase inhibits signaling through the t cell receptor
P01903	HLA-DRA	3122	BioCarta	antigen processing and presentation
P01903	HLA-DRA	3122	BioCarta	il 4 signaling
P01903	HLA-DRA	3122	BioCarta	lck and fyn tyrosine kinases in initiation of tcr activation
P01903	HLA-DRA	3122	BioCarta	role of mef2d in t-cell apoptosis
P01903	HLA-DRA	3122	BioCarta	t cell receptor signaling
P01903	HLA-DRA	3122	BioCarta	the co-stimulatory signal during t-cell activation
P01903	HLA-DRA	3122	INOH	CD4 T cell receptor signaling
P01903	HLA-DRA	3122	INOH	CD4 T cell receptor signaling-ERK cascade
P01903	HLA-DRA	3122	INOH	CD4 T cell receptor signaling-JNK cascade
P01903	HLA-DRA	3122	INOH	CD4 T cell receptor signaling-NFkB cascade
P01903	HLA-DRA	3122	KEGG	Allograft rejection
P01903	HLA-DRA	3122	KEGG	Antigen processing and presentation
P01903	HLA-DRA	3122	KEGG	Asthma
P01903	HLA-DRA	3122	KEGG	Autoimmune thyroid disease
P01903	HLA-DRA	3122	KEGG	Cell adhesion molecules (CAMs)
P01903	HLA-DRA	3122	KEGG	Epstein-Barr virus infection
P01903	HLA-DRA	3122	KEGG	Graft-versus-host disease
P01903	HLA-DRA	3122	KEGG	Hematopoietic cell lineage
P01903	HLA-DRA	3122	KEGG	Herpes simplex infection
P01903	HLA-DRA	3122	KEGG	Human T-cell leukemia virus 1 infection
P01903	HLA-DRA	3122	KEGG	Inflammatory bowel disease (IBD)
P01903	HLA-DRA	3122	KEGG	Influenza A
P01903	HLA-DRA	3122	KEGG	Intestinal immune network for IgA production
P01903	HLA-DRA	3122	KEGG	Leishmaniasis
P01903	HLA-DRA	3122	KEGG	Phagosome
P01903	HLA-DRA	3122	KEGG	Rheumatoid arthritis
P01903	HLA-DRA	3122	KEGG	Staphylococcus aureus infection
P01903	HLA-DRA	3122	KEGG	Systemic lupus erythematosus
P01903	HLA-DRA	3122	KEGG	Th1 and Th2 cell differentiation
P01903	HLA-DRA	3122	KEGG	Th17 cell differentiation
P01903	HLA-DRA	3122	KEGG	Toxoplasmosis
P01903	HLA-DRA	3122	KEGG	Tuberculosis
P01903	HLA-DRA	3122	KEGG	Type I diabetes mellitus
P01903	HLA-DRA	3122	KEGG	Viral myocarditis
P01903	HLA-DRA	3122	PID	CXCR4-mediated signaling events
P01903	HLA-DRA	3122	PID	IL12 signaling mediated by STAT4
P01903	HLA-DRA	3122	PID	IL12-mediated signaling events
P01903	HLA-DRA	3122	PID	TCR signaling in na&#xef;ve CD4+ T cells
P01903	HLA-DRA	3122	RB-Pathways	E2F6-8 module
P01903	HLA-DRA	3122	RB-Pathways	rb map
P01903	HLA-DRA	3122	REACTOME	Adaptive Immune System
P01903	HLA-DRA	3122	REACTOME	Costimulation by the CD28 family
P01903	HLA-DRA	3122	REACTOME	Cytokine Signaling in Immune system
P01903	HLA-DRA	3122	REACTOME	Downstream TCR signaling
P01903	HLA-DRA	3122	REACTOME	Generation of second messenger molecules
P01903	HLA-DRA	3122	REACTOME	Immune System
P01903	HLA-DRA	3122	REACTOME	Interferon Signaling
P01903	HLA-DRA	3122	REACTOME	Interferon gamma signaling
P01903	HLA-DRA	3122	REACTOME	MHC class II antigen presentation
P01903	HLA-DRA	3122	REACTOME	PD-1 signaling
P01903	HLA-DRA	3122	REACTOME	Phosphorylation of CD3 and TCR zeta chains
P01903	HLA-DRA	3122	REACTOME	TCR signaling
P01903	HLA-DRA	3122	REACTOME	Translocation of ZAP-70 to Immunological synapse
P01903	HLA-DRA	3122	WikiPathways	Allograft Rejection
P01903	HLA-DRA	3122	WikiPathways	Cytokines and Inflammatory Response
P01903	HLA-DRA	3122	WikiPathways	Ebola Virus Pathway on Host
P01903	HLA-DRA	3122	WikiPathways	PI3K/AKT/mTOR - VitD3 Signalling
P01903	HLA-DRA	3122	systems-biology.org	Toll-Like receptor signaling network
Q30154	HLA-DRB5	3127	KEGG	Allograft rejection
Q30154	HLA-DRB5	3127	KEGG	Antigen processing and presentation
Q30154	HLA-DRB5	3127	KEGG	Asthma
Q30154	HLA-DRB5	3127	KEGG	Autoimmune thyroid disease
Q30154	HLA-DRB5	3127	KEGG	Cell adhesion molecules (CAMs)
Q30154	HLA-DRB5	3127	KEGG	Epstein-Barr virus infection
Q30154	HLA-DRB5	3127	KEGG	Graft-versus-host disease
Q30154	HLA-DRB5	3127	KEGG	Hematopoietic cell lineage
Q30154	HLA-DRB5	3127	KEGG	Herpes simplex infection
Q30154	HLA-DRB5	3127	KEGG	Human T-cell leukemia virus 1 infection
Q30154	HLA-DRB5	3127	KEGG	Inflammatory bowel disease (IBD)
Q30154	HLA-DRB5	3127	KEGG	Influenza A
Q30154	HLA-DRB5	3127	KEGG	Intestinal immune network for IgA production
Q30154	HLA-DRB5	3127	KEGG	Leishmaniasis
Q30154	HLA-DRB5	3127	KEGG	Phagosome
Q30154	HLA-DRB5	3127	KEGG	Rheumatoid arthritis
Q30154	HLA-DRB5	3127	KEGG	Staphylococcus aureus infection
Q30154	HLA-DRB5	3127	KEGG	Systemic lupus erythematosus
Q30154	HLA-DRB5	3127	KEGG	Th1 and Th2 cell differentiation
Q30154	HLA-DRB5	3127	KEGG	Th17 cell differentiation
Q30154	HLA-DRB5	3127	KEGG	Toxoplasmosis
Q30154	HLA-DRB5	3127	KEGG	Tuberculosis
Q30154	HLA-DRB5	3127	KEGG	Type I diabetes mellitus
Q30154	HLA-DRB5	3127	KEGG	Viral myocarditis
Q30154	HLA-DRB5	3127	REACTOME	Adaptive Immune System
Q30154	HLA-DRB5	3127	REACTOME	Costimulation by the CD28 family
Q30154	HLA-DRB5	3127	REACTOME	Cytokine Signaling in Immune system
Q30154	HLA-DRB5	3127	REACTOME	Downstream TCR signaling
Q30154	HLA-DRB5	3127	REACTOME	Generation of second messenger molecules
Q30154	HLA-DRB5	3127	REACTOME	Immune System
Q30154	HLA-DRB5	3127	REACTOME	Interferon Signaling
Q30154	HLA-DRB5	3127	REACTOME	Interferon gamma signaling
Q30154	HLA-DRB5	3127	REACTOME	MHC class II antigen presentation
Q30154	HLA-DRB5	3127	REACTOME	PD-1 signaling
Q30154	HLA-DRB5	3127	REACTOME	Phosphorylation of CD3 and TCR zeta chains
Q30154	HLA-DRB5	3127	REACTOME	TCR signaling
Q30154	HLA-DRB5	3127	REACTOME	Translocation of ZAP-70 to Immunological synapse
Q30154	HLA-DRB5	3127	WikiPathways	Allograft Rejection
Q30154	HLA-DRB5	3127	WikiPathways	Ebola Virus Pathway on Host
P07900	HSP90AA1	3320	REACTOME	Recruitment of mitotic centrosome proteins and complexes
P07900	HSP90AA1	3320	ACSN2	ANTIOXIDANT RESPONSE
P07900	HSP90AA1	3320	ACSN2	APOPTOSIS
P07900	HSP90AA1	3320	ACSN2	CASPASES
P07900	HSP90AA1	3320	ACSN2	FANCONI
P07900	HSP90AA1	3320	ACSN2	G2 M CHECKPOINT
P07900	HSP90AA1	3320	ACSN2	HR
P07900	HSP90AA1	3320	ACSN2	PI3K AKT MTOR
P07900	HSP90AA1	3320	ACSN2	RCD GENES
P07900	HSP90AA1	3320	BioCarta	actions of nitric oxide in the heart
P07900	HSP90AA1	3320	BioCarta	ahr signal transduction
P07900	HSP90AA1	3320	BioCarta	akt signaling
P07900	HSP90AA1	3320	BioCarta	corticosteroids and cardioprotection
P07900	HSP90AA1	3320	BioCarta	hypoxia and p53 in the cardiovascular system
P07900	HSP90AA1	3320	BioCarta	hypoxia-inducible factor in the cardivascular system
P07900	HSP90AA1	3320	BioCarta	ion channels and their functional role in vascular endothelium
P07900	HSP90AA1	3320	BioCarta	mechanism of gene regulation by peroxisome proliferators via ppara
P07900	HSP90AA1	3320	BioCarta	tumor suppressor arf inhibits ribosomal biogenesis
P07900	HSP90AA1	3320	BioCarta	vegf hypoxia and angiogenesis
P07900	HSP90AA1	3320	IPAVS	GP130 JAK STAT
P07900	HSP90AA1	3320	IPAVS	JAK STAT pathway in postconditioning ischemia
P07900	HSP90AA1	3320	KEGG	Antigen processing and presentation
P07900	HSP90AA1	3320	KEGG	Estrogen signaling
P07900	HSP90AA1	3320	KEGG	Fluid shear stress and atherosclerosis
P07900	HSP90AA1	3320	KEGG	IL-17 signaling
[truncated: 3,965 more rows]
[truncated: 527 more columns]

## Sheet: Table 6
Supplementary Table 6. IL-17i genes (158), matrix view, showing members of enriched pathways in DEGs between reponse groups to IL-17Ai at baseline
INPUT:
Current selection:	Human
IDs:	CDA	PADI4	ITGB2	PTH1R	AP2M1	S100A11	S100A9	S100A12	ELF3	IGFBP7	MNDA	S100P	SYK	FBP1	INPPL1	SKA3	SPINT1	ACTN1	CCNDBP1	FCGR2B	KRT1	SFTPB	CXCL10	RNASE2	PTK2	PTAFR	RNASE6	TRAPPC1	GLB1	FOS	SLC30A1	OSCAR	S100Z	CD8B	P2RY2	ZNF491	NECTIN3	GRB2	SH2B1	NSUN7	FZD2	TRAPPC5	ARMCX2	MEF2C	CD300LF	MARC1	CARD9	PLSCR1	H2AFX
Data type:	Literature curated (core) pathway memberships
Protein interaction set:	n/a
Minimum confidence level for predicted associations:	n/a
Pathway sources:	ACSN2	BioCarta	EHMN	HumanCyc	INOH	IPAVS	KEGG	NetPath	OntoCancro	Panther_Pathway	PharmGKB	PID	RB-Pathways	REACTOME	stke	systems-biology.org	SignaLink2.0	SIGNOR2.0	SMPDB	Spike	UniProt_Pathways	WikiPathways
RESULTS:
Genes Pathways Matrix (119 x 182)
(Only those with pvalue less than 0.05 were included)
Sources	Column1	Column2	REACTOME	REACTOME3	REACTOME4	OntoCancro	OntoCancro5	OntoCancro6	OntoCancro7	OntoCancro8	OntoCancro9	OntoCancro10	OntoCancro11	OntoCancro12	REACTOME13	NetPath	REACTOME14	REACTOME15	ACSN2	REACTOME16	systems-biology.org	KEGG	REACTOME17	REACTOME18	REACTOME19	REACTOME20	KEGG21	WikiPathways	KEGG22	KEGG23	REACTOME24	WikiPathways25	KEGG26	KEGG27	NetPath28	NetPath29	PID	Panther_Pathway	REACTOME30	WikiPathways31	IPAVS	KEGG32	KEGG33	KEGG34	KEGG35	Panther_Pathway36	REACTOME37	KEGG38	KEGG39
Gene \ Pathway	Total pathways	Total source databases	Immune System	Innate Immune System	Neutrophil degranulation	Apoptosis	Expanded Apoptosis	Base excision repair BER	Cell Cycle	Chromosome Stability	Homologous recombination HR	Mismatch repair MMR	Non homologous end joining	Nucleotide excision repair NER	Adaptive Immune System	EGFR1	Cytokine Signaling in Immune system	Hemostasis	EMT REGULATORS	Signaling by Interleukins	Toll-Like receptor signaling network	Osteoclast differentiation	Signaling by Rho GTPases	Immunoregulatory interactions between a Lymphoid and a non-Lymphoid cell	RHO GTPase Effectors	Platelet activation	signaling and aggregation	Cell adhesion molecules (CAMs)	VEGFA-VEGFR2 Signaling	PI3K-Akt signaling	Phagosome	Axon guidance	EGF/EGFR Signaling	Human T-cell leukemia virus 1 infection	MAPK signaling	BCR	TCR	Fc-epsilon receptor I signaling in mast cells	CCKR signaling map	Toll-like Receptor Cascades	Focal Adhesion	GSK3 as a convergence point in hypertrophic signaling	Epstein-Barr virus infection	Focal adhesion	Regulation of actin cytoskeleton	Tuberculosis	Angiogenesis	Fcgamma receptor (FCGR) dependent phagocytosis	B cell receptor signaling
ACP5	3	2																				y
ACTN1	18	9														y		y	y							y														y	y		y	y
ACVR1B	9	1				y	y	y	y	y	y	y	y	y
ADAM15	1	1
AP2M1	11	5	y												y																y	y						y
ARHGEF11	5	3																					y								y
ASAH1	4	2	y	y	y
ATP6V0A1	6	2	y	y	y																									y															y
BCL2L14	1	1
BIRC5	21	7	y			y	y	y	y	y	y	y	y	y			y		y	y	y		y		y																					y
BPI	6	1	y	y	y																																		y
BTK	33	10	y	y											y						y	y	y		y										y		y		y			y					y	y
BUB1B	12	3				y	y	y	y	y	y	y	y	y									y		y								y
C5AR1	6	3	y	y	y
CARD17	9	1				y	y	y	y	y	y	y	y	y
CARD9	12	3	y	y		y	y	y	y	y	y	y	y	y																															y
CD300LF	3	1	y												y									y
CD33	6	2	y	y	y										y									y
CD36	22	4	y	y	y										y		y	y		y						y				y									y
CD8A	9	4	y												y									y			y									y
CD8B	10	3	y												y									y			y
CDA	3	1	y	y	y
CDC20	14	3	y			y	y	y	y	y	y	y	y	y	y								y		y								y
CDH1	20	8				y	y	y	y	y	y	y	y	y		y			y				y		y		y											y
CFP	5	3	y	y	y																y
CHRM3	1	1																																										y
CISH	10	4	y														y			y
COL1A1	17	6	y												y			y	y					y		y			y											y			y
CRIM1	1	1														y
CSF3R	5	2	y														y			y									y
CXCL10	9	5	y														y			y																						y
DMD	11	3				y	y	y	y	y	y	y	y	y							y
DNM1	16	6	y	y											y	y															y	y						y	y
DOK1	24	6				y	y	y	y	y	y	y	y	y		y												y			y				y	y	y									y
ELANE	8	4	y	y	y
ELF3	1	1														y
EPHA1	6	4														y															y										y
EPHB2	11	6														y			y												y										y					y
EREG	11	3																											y					y
F13A1	11	4	y														y	y		y						y
FCGR2A	14	3	y	y	y																	y								y															y		y		y
FCGR2B	12	4	y												y							y		y						y					y		y								y			y	y
FCN1	4	2	y	y	y
FERMT3	5	2																y								y
FGR	14	4	y	y	y													y																						y							y
FLNB	11	6	y													y	y											y						y		y				y	y		y
FOS	60	12	y	y												y	y		y	y	y	y										y	y	y	y		y	y	y							y		y
FZD2	6	5																	y																											y
FZD7	6	4																	y
GLB1	3	1	y	y	y
GP6	4	2																y								y
GPX1	4	2				y	y
GRB2	77	15	y			y	y	y	y	y	y	y	y	y		y	y		y	y	y	y						y	y			y		y	y	y	y	y		y			y					y
GZMB	17	4				y	y	y	y	y	y	y	y	y							y
H2AFX	12	3				y	y	y	y	y	y	y	y	y									y		y
HBEGF	15	8																	y									y										y
HES1	1	1																																								y
HHEX	10	2				y	y	y	y	y	y	y	y	y
HLA-DOA	19	3	y												y												y			y			y									y			y
HLA-DRA	24	6	y												y		y				y						y			y			y									y			y
HLA-G	17	3	y												y		y							y			y			y			y									y
HLX	2	2
HSPA1A	15	4	y	y	y	y	y	y	y	y	y	y	y	y														y						y
IGFBP7	1	1																										y
INPPL1	10	5	y													y	y			y												y																y	y
ITGB2	38	9	y	y	y										y		y	y	y	y				y			y			y			y						y		y			y	y
ITGB8	14	8																	y								y		y											y	y		y	y
KRT1	4	2	y	y	y														y
LAT2	5	4	y	y																															y		y
LCN2	9	2	y	y	y												y			y
LILRA2	4	2	y												y							y		y
LILRB1	4	2	y												y							y		y
LIMK1	25	7	y	y		y	y	y	y	y	y	y	y	y					y				y		y			y			y													y			y		y
LRP1	4	3
LYZ	4	1	y	y	y
MAPK8IP1	1	1																																y
MEF2C	13	7																			y							y				y		y				y
MNDA	3	1	y	y	y
MPZL1	3	2														y											y									y
NCF2	19	6	y	y											y						y	y	y		y			y		y
NECTIN3	2	2																									y
NEIL3	9	1				y	y	y	y	y	y	y	y	y
NFE2	10	2				y	y	y	y	y	y	y	y	y				y
NLRP2	9	1				y	y	y	y	y	y	y	y	y
NUSAP1	9	1				y	y	y	y	y	y	y	y	y
OSCAR	6	2	y	y	y										y							y		y
P2RY2	4	3																			y
PDGFA	17	7																	y										y					y						y	y		y	y		y
PECAM1	14	4	y	y	y													y								y	y									y
PKN1	16	6				y	y	y	y	y	y	y	y	y					y				y		y				y
PLD2	17	7	y	y												y					y											y					y									y	y		y
PLSCR1	2	2														y																y
PSAP	7	1	y	y	y													y								y
PTAFR	6	2	y	y	y												y			y
PTH1R	1	1
PTK2	69	13	y	y		y	y	y	y	y	y	y	y	y		y		y			y		y		y	y		y	y		y	y			y	y	y	y		y	y		y	y		y	y
RAC1	102	14	y	y	y	y	y	y	y	y	y	y	y	y	y	y		y	y		y	y	y		y	y		y	y	y	y	y		y				y		y		y	y	y			y	y	y
RNASE2	3	1	y	y	y
RNASE6	4	2	y	y
S100A10	2	2														y		y
S100A11	4	2	y	y	y											y
S100A12	7	1	y	y	y												y			y																			y
S100A8	12	3	y	y	y																		y		y														y
S100A9	12	3	y	y	y																		y		y														y
S100P	3	1	y	y	y
SELENOP	6	2																y								y
SERPINB2	5	2	y														y	y		y
SH2B1	7	4														y		y
SPINT1	1	1
SYK	53	11	y	y		y	y	y	y	y	y	y	y	y	y		y	y		y	y	y				y			y						y	y	y					y			y		y	y	y
TEC	16	5	y	y													y			y		y													y	y
TIE1	1	1
TP53I3	1	1
TRAPPC1	3	1	y	y	y
TREM1	8	2	y	y											y			y						y
TSPO	2	2																															y
TYROBP	14	3	y	y	y										y							y		y							y
VAT1	3	1	y	y	y
VSIG4	2	2
Total genes:			67	46	33	24	24	23	23	23	23	23	23	23	23	20	19	19	17	16	15	14	14	13	13	12	11	11	10	10	10	10	8	9	9	9	9	9	9	9	8	8	8	8	8	8	8	7	7
eod
[truncated: 135 more columns]

## Sheet: Table 7
Supplementary Table 7. IL-17A genes (158), Key-term enrichment retunes significance pf frequency of each term in titles of enriched pathways
NPUT:
Current selection:	Human
IDs:	CDA	PADI4	ITGB2	PTH1R	AP2M1	S100A11	S100A9	S100A12	ELF3	IGFBP7	MNDA	S100P	SYK	FBP1	INPPL1	SKA3	SPINT1	ACTN1	CCNDBP1	FCGR2B	KRT1	SFTPB	CXCL10	RNASE2	PTK2	PTAFR	RNASE6	TRAPPC1	GLB1	FOS	SLC30A1	OSCAR	S100Z	CD8B	P2RY2	ZNF491	NECTIN3	GRB2	SH2B1	NSUN7	FZD2	TRAPPC5	ARMCX2	MEF2C	CD300LF	MARC1	CARD9	PLSCR1	H2AFX
Data type:	Literature curated (core) pathway memberships
Protein interaction set:	n/a
Minimum confidence level for predicted associations:	n/a
Pathway sources:	ACSN2	BioCarta	EHMN	HumanCyc	INOH	IPAVS	KEGG	NetPath	OntoCancro	Panther_Pathway	PharmGKB	PID	RB-Pathways	REACTOME	stke	systems-biology.org	SignaLink2.0	SIGNOR2.0	SMPDB	Spike	UniProt_Pathways	WikiPathways
RESULTS:
Word enrichment analysis for pathways with q-value (FDR: BH-method) < 0.05 (results = 287)
Word	p-value	q-value (FDR: BH-method)	q-value (Bonferroni)	Column1	Reference Freq.	User Freq.
SIGNALING	7.29371e-21	2.09329e-18	2.09329e-18		719	71
BCR	6.81644e-07	9.78159e-05	0.000195632		13	6
MAST-CELLS	2.189e-05	0.00209414	0.00628243		3	3
CELL-ADHESION	8.57287e-05	0.00492083	0.0246041		4	3
PDGF	0.000209855	0.00752855	0.0602284		5	3
PHAGOCYTOSIS	0.000209855	0.00752855	0.0602284		5	3
PLATELET	0.000171964	0.00822561	0.0493537		11	4
EGFR	0.000356317	0.0102263	0.102263		13	4
IMMUNE	0.000848369	0.0115944	0.243482		16	4
RHO-GTPASE	0.000947321	0.0116521	0.253543		16	3
APOPTOSIS	0.000447634	0.0116792	0.128471		36	6
ANTIMICROBIAL	0.000784229	0.0187561	0.225074		2	2
DAP12	0.000784229	0.0187561	0.225074		2	2
DEGRANULATION	0.000784229	0.0187561	0.225074		2	2
EPH	0.000784229	0.0187561	0.225074		2	2
GUIDANCE	0.000784229	0.0187561	0.225074		2	2
KILLER	0.000784229	0.0187561	0.225074		2	2
NATURAL	0.000784229	0.0187561	0.225074		2	2
OVEREXPRESSED	0.000784229	0.0187561	0.225074		2	2
PHAGOSOME	0.000784229	0.0187561	0.225074		2	2
TLR	0.00249685	0.0298582	0.716596		21	4
FOCAL-ADHESION	0.00230888	0.0301204	0.662649		3	2
PROLACTIN	0.00230888	0.0301204	0.662649		3	2
SIGNALING-MEDIATED	0.00507578	0.0485583	1		13	3
PI3K	0.00558513	0.0517075	1		26	4
ANGIOGENESIS	0.00453208	0.0520283	1		4	2
CASCADES	0.00453208	0.0520283	1		4	2
FORWARD	0.00453208	0.0520283	1		4	2
INTEGRIN-SIGNALING	0.00453208	0.0520283	1		4	2
VIRUS	0.00453208	0.0520283	1		4	2
NONCANONICAL	0.0304042	0.0581734	1		10	2
ACTIN	0.00741351	0.0664899	1		5	2
TYROSINEK	0.00741351	0.0664899	1		5	2
COMPLEMENT	0.0571307	0.086754	1		14	2
TCR	0.0111066	0.0885443	1		17	3
LEPTIN	0.0109147	0.0921329	1		6	2
TLR4	0.0109147	0.0921329	1		6	2
HOST	0.0498726	0.094791	1		13	2
RHO	0.013055	0.101264	1		18	3
ALLOGRAFT	0.0552834	0.103702	1		2	1
ANTIGENS	0.0552834	0.103702	1		2	1
ATHEROSCLEROSIS	0.0552834	0.103702	1		2	1
AUREUS	0.0552834	0.103702	1		2	1
BRAIN	0.0552834	0.103702	1		2	1
CELL-MEDIATED	0.0552834	0.103702	1		2	1
CYTOTOXICITY	0.0552834	0.103702	1		2	1
DANGER	0.0552834	0.103702	1		2	1
DYNAMICS	0.0552834	0.103702	1		2	1
ERBB1	0.0552834	0.103702	1		2	1
ESTROGEN-DEPENDENT	0.0552834	0.103702	1		2	1
IL12-MEDIATED	0.0552834	0.103702	1		2	1
IMMUNE-CELLS	0.0552834	0.103702	1		2	1
INNATE	0.0552834	0.103702	1		2	1
MYOCARDITIS	0.0552834	0.103702	1		2	1
NEUTROPHIL	0.0552834	0.103702	1		2	1
PARATHYROID	0.0552834	0.103702	1		2	1
PATHOGEN	0.0552834	0.103702	1		2	1
PATHOGENESIS	0.0552834	0.103702	1		2	1
PDGFR-BETA	0.0552834	0.103702	1		2	1
PEPTIDES	0.0552834	0.103702	1		2	1
PHOSPHOLIPIDS	0.0552834	0.103702	1		2	1
PLURIPOTENCY	0.0552834	0.103702	1		2	1
REJECTION	0.0552834	0.103702	1		2	1
REMAIN	0.0552834	0.103702	1		2	1
RET	0.0552834	0.103702	1		2	1
RTK	0.0552834	0.103702	1		2	1
SEQUESTRATION	0.0552834	0.103702	1		2	1
STAPHYLOCOCCUS	0.0552834	0.103702	1		2	1
SYNUCLEIN	0.0552834	0.103702	1		2	1
SYSTEMIC	0.0552834	0.103702	1		2	1
THROMBOXANE	0.0552834	0.103702	1		2	1
TLR2-4	0.0552834	0.103702	1		2	1
UNCERTAIN	0.0552834	0.103702	1		2	1
VEGFA	0.0552834	0.103702	1		2	1
VIRUS1	0.0552834	0.103702	1		2	1
AXON	0.0149992	0.113283	1		7	2
DOWNSTREAM	0.0808449	0.122118	1		17	2
BDNF	0.081773	0.122874	1		3	1
BETA-1-INTEGRIN	0.081773	0.122874	1		3	1
CHEMICAL	0.081773	0.122874	1		3	1
EFFECTORS	0.081773	0.122874	1		3	1
EPHRIN	0.081773	0.122874	1		3	1
EXOGENOUS	0.081773	0.122874	1		3	1
FC-EPSILON-RECEPTOR1	0.081773	0.122874	1		3	1
GSK3	0.081773	0.122874	1		3	1
HORMONE-SYNTHESIS	0.081773	0.122874	1		3	1
IL17	0.081773	0.122874	1		3	1
IL2-MEDIATED	0.081773	0.122874	1		3	1
MELLITUS	0.081773	0.122874	1		3	1
NADPH	0.081773	0.122874	1		3	1
OSTEOCLAST	0.081773	0.122874	1		3	1
P53-DEPENDENT	0.081773	0.122874	1		3	1
SEMAPHORIN	0.081773	0.122874	1		3	1
TUBERCULOSIS	0.081773	0.122874	1		3	1
TYPE1	0.081773	0.122874	1		3	1
VEGFR2	0.081773	0.122874	1		3	1
WHOSE	0.081773	0.122874	1		3	1
INFECTION	0.0175014	0.128792	1		20	3
LIGAND	0.0980409	0.133354	1		19	2
CA2+	0.107519	0.145556	1		4	1
COAGULATION	0.107519	0.145556	1		4	1
CROSS	0.107519	0.145556	1		4	1
GROWTH-FACTOR-RECEPTOR	0.107519	0.145556	1		4	1
HYPERTROPHIC	0.107519	0.145556	1		4	1
IL13	0.107519	0.145556	1		4	1
IL5	0.107519	0.145556	1		4	1
INTERACTS	0.107519	0.145556	1		4	1
METAL	0.107519	0.145556	1		4	1
NEF-MEDIATED	0.107519	0.145556	1		4	1
RHOA	0.107519	0.145556	1		4	1
ANTIGEN-PROCESSING	0.132543	0.170582	1		5	1
B-CELL	0.132543	0.170582	1		5	1
COLORECTAL	0.132543	0.170582	1		5	1
CYTOSKELETON	0.132543	0.170582	1		5	1
IL3	0.132543	0.170582	1		5	1
MAP	0.132543	0.170582	1		5	1
MIGRATION	0.132543	0.170582	1		5	1
MYD88	0.132543	0.170582	1		5	1
NEF	0.132543	0.170582	1		5	1
POINT	0.132543	0.170582	1		5	1
RAC1	0.132543	0.170582	1		5	1
ANTIGEN-PRESENTATION	0.0247768	0.177774	1		9	2
CELL	0.0247768	0.177774	1		9	2
CANCER	0.153669	0.188474	1		74	4
A2-RECEPTOR	0.028035	0.191572	1		1	1
ACTIVATION-RECEPTOR	0.028035	0.191572	1		1	1
ADAPTIVE	0.028035	0.191572	1		1	1
ADDITIONAL-CELL-DEATH	0.028035	0.191572	1		1	1
ALPHA-6-BETA-4INTEGRIN	0.028035	0.191572	1		1	1
ALPHA-9	0.028035	0.191572	1		1	1
ANGIOPOIETIN-RECEPTOR	0.028035	0.191572	1		1	1
ANGIOTENSIN2-MEDIATED	0.028035	0.191572	1		1	1
ARF1	0.028035	0.191572	1		1	1
ARTHRITIS	0.028035	0.191572	1		1	1
ATTRACTIVE	0.028035	0.191572	1		1	1
AUTOIMMUNE	0.028035	0.191572	1		1	1
BARR	0.028035	0.191572	1		1	1
CAMS	0.028035	0.191572	1		1	1
CAUSAL	0.028035	0.191572	1		1	1
CCKR	0.028035	0.191572	1		1	1
CD8	0.028035	0.191572	1		1	1
CELL-RECEPTOR	0.028035	0.191572	1		1	1
COMPLEMENT-RECEPTOR3	0.028035	0.191572	1		1	1
CONVERGENCE	0.028035	0.191572	1		1	1
CUP	0.028035	0.191572	1		1	1
CXCR4-MEDIATED	0.028035	0.191572	1		1	1
DCC-MEDIATED	0.028035	0.191572	1		1	1
EBOLA	0.028035	0.191572	1		1	1
EGF-EGFR	0.028035	0.191572	1		1	1
EGFR1	0.028035	0.191572	1		1	1
ELEVATED	0.028035	0.191572	1		1	1
EMT-REGULATORS	0.028035	0.191572	1		1	1
ENDOTHELIAL-CELL	0.028035	0.191572	1		1	1
EPHA2	0.028035	0.191572	1		1	1
EPHB	0.028035	0.191572	1		1	1
EPHRIN-B-REVERSE	0.028035	0.191572	1		1	1
EPHRIN-MEDIATED	0.028035	0.191572	1		1	1
EPSTEIN	0.028035	0.191572	1		1	1
ERYTHEMATOSUS	0.028035	0.191572	1		1	1
ESC	0.028035	0.191572	1		1	1
ESR-MEMBRANE	0.028035	0.191572	1		1	1
FC-GAMMA	0.028035	0.191572	1		1	1
FC-GAMMA-RECEPTOR	0.028035	0.191572	1		1	1
FCGR-DEPENDENT	0.028035	0.191572	1		1	1
FEATURES	0.028035	0.191572	1		1	1
FLUID	0.028035	0.191572	1		1	1
FOCAL-ADHESIONK	0.028035	0.191572	1		1	1
FRIENDS-CELL-MOTILITY	0.028035	0.191572	1		1	1
FRIENDS-CELL-SPREAD	0.028035	0.191572	1		1	1
G-ALPHA-12	0.028035	0.191572	1		1	1
GMCSF-MEDIATED	0.028035	0.191572	1		1	1
GPVI-MEDIATED	0.028035	0.191572	1		1	1
GRAFT	0.028035	0.191572	1		1	1
HEMATOPOIETIC-CELL-LINEAGE	0.028035	0.191572	1		1	1
HEMOSTASIS	0.028035	0.191572	1		1	1
HIV1-REPLICATION	0.028035	0.191572	1		1	1
ILS	0.028035	0.191572	1		1	1
IMMUNOREGULATORY	0.028035	0.191572	1		1	1
INTEGRIN	0.028035	0.191572	1		1	1
INTEGRIN-CELL-SURFACE	0.028035	0.191572	1		1	1
INTEGRIN-MEDIATED	0.028035	0.191572	1		1	1
INTERMEDIARIES	0.028035	0.191572	1		1	1
KIT-RECEPTOR	0.028035	0.191572	1		1	1
LEISHMANIASIS	0.028035	0.191572	1		1	1
LEUKOCYTE	0.028035	0.191572	1		1	1
LPA-RECEPTOR-MEDIATED	0.028035	0.191572	1		1	1
LUPUS	0.028035	0.191572	1		1	1
LYMPHOID	0.028035	0.191572	1		1	1
MALARIA	0.028035	0.191572	1		1	1
MATRIX-ADHESIONS	0.028035	0.191572	1		1	1
MCALPAIN	0.028035	0.191572	1		1	1
MICROGLIA	0.028035	0.191572	1		1	1
MICROVASCULAR	0.028035	0.191572	1		1	1
NANOPARTICLE-MEDIATED	0.028035	0.191572	1		1	1
NECTIN-ADHESION	0.028035	0.191572	1		1	1
NEUROTROPHIC-FACTOR	0.028035	0.191572	1		1	1
NEUROTROPHIC-FACTOR-MEDIATED	0.028035	0.191572	1		1	1
NON-LYMPHOID-CELL	0.028035	0.191572	1		1	1
NON-RECEPTOR	0.028035	0.191572	1		1	1
NONGENOTROPIC	0.028035	0.191572	1		1	1
OSTEOPONTIN-MEDIATED	0.028035	0.191572	1		1	1
OXIDASES	0.028035	0.191572	1		1	1
PARTICULATE	0.028035	0.191572	1		1	1
PHAGOCYTIC	0.028035	0.191572	1		1	1
PHAGOSOMES	0.028035	0.191572	1		1	1
PHYSICO	0.028035	0.191572	1		1	1
PLASMINOGEN-ACTIVATOR	0.028035	0.191572	1		1	1
PTP1B	0.028035	0.191572	1		1	1
PYK2-DEPENDENT	0.028035	0.191572	1		1	1
R-MEDIATED	0.028035	0.191572	1		1	1
RAC1PAK1P38MMP2	0.028035	0.191572	1		1	1
RANKL-RANK-RECEPTOR-ACTIVATOR	0.028035	0.191572	1		1	1
REPULSION-CELLS	0.028035	0.191572	1		1	1
RHEUMATOID	0.028035	0.191572	1		1	1
SEVERAL	0.028035	0.191572	1		1	1
SHEAR	0.028035	0.191572	1		1	1
SIGNALING-AGGREGATION	0.028035	0.191572	1		1	1
SYNDECAN4-MEDIATED	0.028035	0.191572	1		1	1
TIE2-MEDIATED	0.028035	0.191572	1		1	1
TOXICITY-ASSOCIATED	0.028035	0.191572	1		1	1
TRANSCRIPTIONAL-MISREGULATION	0.028035	0.191572	1		1	1
TRANSENDOTHELIAL	0.028035	0.191572	1		1	1
TRK-RECEPTOR	0.028035	0.191572	1		1	1
TSP1-INDUCED	0.028035	0.191572	1		1	1
TUMORIGENESIS	0.028035	0.191572	1		1	1
TYROBP	0.028035	0.191572	1		1	1
UCALPAIN	0.028035	0.191572	1		1	1
UPA	0.028035	0.191572	1		1	1
UPAR-MEDIATED	0.028035	0.191572	1		1	1
UROKINASE-TYPE	0.028035	0.191572	1		1	1
VERSUS	0.028035	0.191572	1		1	1
WILD-TYPE	0.028035	0.191572	1		1	1
ANDROGEN	0.15687	0.191582	1		6	1
CHOLINE	0.15687	0.191582	1		6	1
CLASS1	0.15687	0.191582	1		6	1
CYTOKINE	0.15687	0.191582	1		6	1
DOWN	0.15687	0.191582	1		6	1
ECM	0.15687	0.191582	1		6	1
FIBRIN	0.15687	0.191582	1		6	1
IL2	0.15687	0.191582	1		6	1
DISEASE	0.178465	0.21078	1		52	3
DIABETES	0.180518	0.212331	1		7	1
ENDOGENOUS	0.180518	0.212331	1		7	1
ERBB4	0.180518	0.212331	1		7	1
IL4	0.180518	0.212331	1		7	1
IL6	0.180518	0.212331	1		7	1
LEUKEMIA	0.180518	0.212331	1		7	1
MOLECULES	0.180518	0.212331	1		7	1
RECRUITMENT	0.180518	0.212331	1		7	1
ALPHA	0.203501	0.231765	1		8	1
HEPATOCYTE	0.22584	0.25619	1		9	1
JNK	0.22584	0.25619	1		9	1
PHOSPHOLIPASE	0.22584	0.25619	1		9	1
PTK6	0.22584	0.25619	1		9	1
T-CELL	0.22584	0.25619	1		9	1
INHIBITION	0.247559	0.275385	1		10	1
CORE	0.268661	0.297705	1		11	1
CYTOSOLIC	0.268661	0.297705	1		11	1
INHIBITOR	0.268661	0.297705	1		11	1
MET	0.268661	0.297705	1		11	1
VIRAL	0.268661	0.297705	1		11	1
DERIVED	0.289177	0.312007	1		12	1
GAMMA	0.289177	0.312007	1		12	1
MAPK	0.288586	0.313728	1		38	2
WNT	0.288586	0.313728	1		38	2
AKT	0.328505	0.351795	1		14	1
REGULATED	0.328505	0.351795	1		14	1
SIGNAL	0.328505	0.351795	1		14	1
THYROID	0.328505	0.351795	1		14	1
ER	0.347346	0.366501	1		15	1
NFKB	0.347346	0.366501	1		15	1
STRESS	0.365664	0.383013	1		16	1
NUCLEAR	0.383459	0.400192	1		17	1
RAS	0.383459	0.400192	1		17	1
ACTIVATION	0.406347	0.421017	1		149	5
CASCADE	0.410938	0.424242	1		50	2
SECRETION	0.509043	0.523639	1		25	1
THE	0.536231	0.549637	1		27	1
DIFFERENTIATION	0.549255	0.560983	1		28	1
P53	0.620081	0.631075	1		34	1
FORMATION	0.688788	0.698524	1		41	1
PHARMACODYNAMICS	0.722331	0.729961	1		45	1
RESPONSE	0.730144	0.735268	1		46	1
TRANSCRIPTION	0.878634	0.881706	1		74	1
METABOLISM	0.99997	0.99997	1		494	1
Word cloud input file (frequencies reflect word enrichment scores)
SIGNALING	SIGNALING	SIGNALING	SIGNALING	SIGNALING	SIGNALING	SIGNALING	SIGNALING	SIGNALING	SIGNALING	SIGNALING	SIGNALING	SIGNALING	SIGNALING	SIGNALING	SIGNALING	SIGNALING	SIGNALING
BCR	BCR	BCR	BCR
MAST-CELLS	MAST-CELLS	MAST-CELLS
CELL-ADHESION	CELL-ADHESION
PDGF	PDGF
PHAGOCYTOSIS	PHAGOCYTOSIS
PLATELET	PLATELET
EGFR	EGFR
IMMUNE	IMMUNE
RHO-GTPASE	RHO-GTPASE
APOPTOSIS	APOPTOSIS
ANTIMICROBIAL	ANTIMICROBIAL
DAP12	DAP12
DEGRANULATION	DEGRANULATION
EPH	EPH
GUIDANCE	GUIDANCE
KILLER	KILLER
NATURAL	NATURAL
OVEREXPRESSED	OVEREXPRESSED
PHAGOSOME	PHAGOSOME
TLR	TLR
FOCAL-ADHESION	FOCAL-ADHESION
PROLACTIN	PROLACTIN
SIGNALING-MEDIATED
PI3K
ANGIOGENESIS
CASCADES
FORWARD
INTEGRIN-SIGNALING
VIRUS
NONCANONICAL
ACTIN
TYROSINEK
COMPLEMENT
TCR
LEPTIN
TLR4
GTPASES
HOST
RHO
ALLOGRAFT
ANTIGENS
ATHEROSCLEROSIS
AUREUS
BRAIN
CELL-MEDIATED
CYTOTOXICITY
DANGER
DYNAMICS
ERBB1
ESTROGEN-DEPENDENT
IL12-MEDIATED
IMMUNE-CELLS
INNATE
MYOCARDITIS
NEUTROPHIL
PARATHYROID
PATHOGEN
PATHOGENESIS
PDGFR-BETA
PEPTIDES
PHOSPHOLIPIDS
PLURIPOTENCY
REJECTION
REMAIN
RET
RTK
SEQUESTRATION
STAPHYLOCOCCUS
SYNUCLEIN
SYSTEMIC
THROMBOXANE
TLR2-4
UNCERTAIN
VEGFA
VIRUS1
AXON
DOWNSTREAM
BDNF
BETA-1-INTEGRIN
CHEMICAL
EFFECTORS
EPHRIN
EXOGENOUS
GSK3
GTPASE
HORMONE-SYNTHESIS
IL17
IL2-MEDIATED
MELLITUS
NADPH
OSTEOCLAST
P53-DEPENDENT
SEMAPHORIN
TUBERCULOSIS
TYPE1
VEGFR2
WHOSE
INFECTION
LIGAND
CA2+
COAGULATION
CROSS
GROWTH-FACTOR-RECEPTOR
HYPERTROPHIC
IL13
IL5
INTERACTS
METAL
NEF-MEDIATED
RHOA
ANTIGEN-PROCESSING
B-CELL
COLORECTAL
CYTOSKELETON
IL3
MAP
MIGRATION
MYD88
NEF
POINT
RAC1
ANTIGEN-PRESENTATION
CELL
CANCER
A2-RECEPTOR
ACTIVATION-RECEPTOR
ADAPTIVE
ADDITIONAL-CELL-DEATH
ALPHA-6-BETA-4INTEGRIN
ALPHA-9
ANGIOPOIETIN-RECEPTOR
ANGIOTENSIN2-MEDIATED
ARF1
ARTHRITIS
ATTRACTIVE
AUTOIMMUNE
BARR
CAMS
CAUSAL
CCKR
CD8
CELL-RECEPTOR
COMPLEMENT-RECEPTOR3
CONVERGENCE
CUP
CXCR4-MEDIATED
DCC-MEDIATED
EBOLA
EGF-EGFR
EGFR1
ELEVATED
EMT-REGULATORS
ENDOTHELIAL-CELL
EPHA2
EPHB
EPHRIN-B-REVERSE
EPHRIN-MEDIATED
EPSTEIN
ERYTHEMATOSUS
ESC
ESR-MEMBRANE
FC-EPSILON-RECEPTOR1
FC-GAMMA
FC-GAMMA-RECEPTOR
FCGR-DEPENDENT
FEATURES
FLUID
FOCAL-ADHESIONK
FRIENDS-CELL-MOTILITY
FRIENDS-CELL-SPREAD
G-ALPHA-12
GMCSF-MEDIATED
GPVI-MEDIATED
GRAFT
HEMATOPOIETIC-CELL-LINEAGE
HEMOSTASIS
HIV1-REPLICATION
ILS
IMMUNOREGULATORY
INTEGRIN
INTEGRIN-CELL-SURFACE
INTEGRIN-MEDIATED
INTERMEDIARIES
KIT-RECEPTOR
LEISHMANIASIS
LEUKOCYTE
LPA-RECEPTOR-MEDIATED
LUPUS
LYMPHOID
MALARIA
MATRIX-ADHESIONS
MCALPAIN
MICROGLIA
MICROVASCULAR
NANOPARTICLE-MEDIATED
NECTIN-ADHESION
NEUROTROPHIC-FACTOR
NEUROTROPHIC-FACTOR-MEDIATED
NON-LYMPHOID-CELL
NON-RECEPTOR
NONGENOTROPIC
OSTEOPONTIN-MEDIATED
OXIDASES
PARTICULATE
PHAGOCYTIC
PHAGOSOMES
PHYSICO
PLASMINOGEN-ACTIVATOR
PTP1B
PYK2-DEPENDENT
R-MEDIATED
RAC1PAK1P38MMP2
RANKL-RANK-RECEPTOR-ACTIVATOR
REPULSION-CELLS
RHEUMATOID
SEVERAL
SHEAR
SIGNALING-AGGREGATION
SYNDECAN4-MEDIATED
TIE2-MEDIATED
TOXICITY-ASSOCIATED
TRANSCRIPTIONAL-MISREGULATION
TRANSENDOTHELIAL
TRK-RECEPTOR
TSP1-INDUCED
TUMORIGENESIS
TYROBP
UCALPAIN
UPA
UPAR-MEDIATED
UROKINASE-TYPE
VERSUS
WILD-TYPE
ANDROGEN
CHOLINE
CLASS1
CYTOKINE
DOWN
ECM
FIBRIN
IL2
DISEASE
DIABETES
ENDOGENOUS
ERBB4
IL4
IL6
LEUKEMIA
MOLECULES
RECRUITMENT
ALPHA
HEPATOCYTE
JNK
PHOSPHOLIPASE
PTK6
T-CELL
INHIBITION
CORE
CYTOSOLIC
INHIBITOR
MET
VIRAL
DERIVED
GAMMA
MAPK
WNT
eod
[truncated: 109 more columns]

## Sheet: Table 8
Supplementary Table 8. TNFi genes (118), matrix view, showing members of enriched pathways in DEGs between reponse groups to TNFi at baseline
INPUT:
Current selection:	Human
IDs:	NCF1	IFNGR2	ITGB2	VAV2	CTSS	IGFBP7	CCR1	PRKCD	KLKB1	SYK	CYBB	PTPN18	PTGS2	PTAFR	SDC2	TADA3	ARHGEF10L	LAMB2	ISG20	TLR1	PAWR	FGFR1	JUN	EGR3	NRIP1	FES	TBK1	HSP90AA1	ARMCX2	NOMO2	MUC1	RXRA	PLSCR1	S100A4	SRC	FCGR1B	GRK6	HLA-DRB5	RUSC2	MT-ND4	TGM2	FCGR3A	HLA-DRA	SNX2	MT-ND4L	CDK3	LYN	PECAM1	MIA
Data type:	Literature curated (core) pathway memberships
Protein interaction set:	n/a
Minimum confidence level for predicted associations:	n/a
Pathway sources:	ACSN2	BioCarta	EHMN	HumanCyc	INOH	IPAVS	KEGG	NetPath	OntoCancro	Panther_Pathway	PharmGKB	PID	RB-Pathways	REACTOME	stke	systems-biology.org	SignaLink2.0	SIGNOR2.0	SMPDB	Spike	UniProt_Pathways	WikiPathways
RESULTS:
Genes Pathways Matrix (107 x 534)
(Only those with pvalue less than 0.05 were included)
Sources	Column1	Column2	REACTOME	REACTOME3	REACTOME4	OntoCancro	OntoCancro5	OntoCancro6	OntoCancro7	OntoCancro8	OntoCancro9	OntoCancro10	OntoCancro11	OntoCancro12	REACTOME13	systems-biology.org	REACTOME14	systems-biology.org15	NetPath	REACTOME16	REACTOME17	KEGG	REACTOME18	WikiPathways	IPAVS	REACTOME19	ACSN2	INOH	KEGG20	KEGG21	NetPath22	REACTOME23	REACTOME24	ACSN225	IPAVS26	IPAVS27	KEGG28	KEGG29	KEGG30	NetPath31	REACTOME32	REACTOME33	WikiPathways34	INOH35	KEGG36	KEGG37	REACTOME38	WikiPathways39	WikiPathways40
Gene \ Pathway	Total pathways	Total source databases	Immune System	Signal Transduction	Cytokine Signaling in Immune system	Apoptosis	Base excision repair BER	Cell Cycle	Chromosome Stability	Expanded Apoptosis	Homologous recombination HR	Mismatch repair MMR	Non homologous end joining	Nucleotide excision repair NER	Innate Immune System	Toll-Like receptor signaling network	Disease	Macrophage Map Update ver2 re	EGFR1	Adaptive Immune System	Signaling by Receptor Tyrosine Kinases	Pathways in cancer	Signaling by Interleukins	VEGFA-VEGFR2 Signaling	GP130 JAK STAT	Hemostasis	EMT REGULATORS	JAK STAT pathway and regulation	PI3K-Akt signaling	Tuberculosis	TNFalpha	Diseases of signal transduction	Interferon Signaling	MAPK	ANG II and JAK STAT interactions in mediating cardiac myocyte function	JAK STAT pathway in postconditioning ischemia	Epstein-Barr virus infection	Kaposi sarcoma-associated herpesvirus infection	Osteoclast differentiation	TCR	Developmental Biology	Neutrophil degranulation	Regulation of toll-like receptor signaling	EPO signaling	Chemokine signaling	Leishmaniasis	Intracellular signaling by second messengers	Nuclear Receptors Meta-Pathway	PI3K-Akt Signaling
ARHGEF10L	3	2		y																							y
ARNT	17	8														y						y					y																					y
CASP8	92	13	y	y		y	y	y	y	y	y	y	y	y	y							y								y	y						y	y					y
CCR1	10	3	y	y	y																		y															y							y
CD33	6	3	y												y					y																						y
CD74	20	7	y			y	y	y	y	y	y	y	y	y		y				y						y				y
CD86	42	8	y	y	y												y			y			y									y						y		y			y				y
CDH1	56	10		y		y	y	y	y	y	y	y	y	y			y		y			y					y
CDK3	4	1																										y																y
CFP	7	4	y												y	y	y																									y
CPT1A	12	4		y														y																														y
CRIM1	1	1																	y
CSF2RB	36	9	y	y	y	y	y	y	y	y	y	y	y	y			y	y				y	y					y
CSF3R	14	5	y		y																	y	y					y	y																				y
CTNNA1	37	7		y		y	y	y	y	y	y	y	y	y							y	y		y																	y
CTSS	10	2	y												y					y										y												y
CYBB	28	7	y	y											y	y				y	y				y										y							y				y
DAB2	3	2																	y
EGR1	38	9	y	y	y																			y									y	y						y							y	y
EGR3	8	4																						y
FCGR1A	25	4	y		y										y			y		y										y			y						y							y
FCGR1B	8	1	y		y															y													y
FCGR3A	25	4	y			y	y	y	y	y	y	y	y	y	y					y										y									y							y
FES	14	5		y																	y																				y
FGFR1	50	12															y					y					y	y	y			y		y										y					y
FGL2	3	1	y												y																											y
FGR	26	7	y												y											y																y			y
FLT1	39	11		y												y					y			y			y	y	y					y										y					y
FOSB	19	7		y																																			y
GAB1	95	14		y		y	y	y	y	y	y	y	y	y			y		y		y			y	y						y	y		y	y						y						y
GBP1	15	4	y		y	y	y	y	y	y	y	y	y	y																			y
GRK6	12	7		y																								y						y										y	y
HBEGF	50	11		y													y				y			y	y		y					y			y												y	y
HES1	13	5		y													y					y										y					y											y
HLA-DRA	43	7	y		y											y				y										y			y				y									y
HLA-DRB5	34	3	y		y															y										y			y				y									y
HSP90AA1	84	11	y	y	y	y	y	y	y	y	y	y	y	y	y	y	y				y	y	y	y	y				y		y	y				y					y	y						y	y
HSPH1	11	2				y	y	y	y	y	y	y	y	y
IFNGR2	30	8	y		y													y				y						y		y			y						y							y
IGFBP7	3	2																						y
IKBKG	140	12	y	y	y	y	y	y	y	y	y	y	y	y	y	y	y	y		y		y	y		y			y	y		y					y	y	y	y				y	y	y				y
IL21R	13	5	y		y																		y		y											y
IRF5	14	5	y		y																												y										y
IRF8	11	5	y		y																												y
ISG20	5	2	y		y																												y
ITGB2	40	7	y		y										y					y			y			y	y			y												y				y
JUN	200	17	y	y	y	y	y	y	y	y	y	y	y	y	y	y		y	y			y	y	y							y			y			y	y	y				y			y	y	y
KLKB1	3	2																								y
LAMB2	26	9		y												y					y	y					y		y																				y
LILRB1	3	2	y																	y																			y
LMO2	3	3																									y
LYN	95	11	y	y	y	y	y	y	y	y	y	y	y	y	y	y		y	y	y	y		y		y	y									y	y	y	y		y	y				y
MAP3K1	107	17	y			y	y	y	y	y	y	y	y	y	y	y		y	y									y			y			y										y
MET	68	9		y													y		y		y	y						y	y			y									y			y			y		y
MIA	1	1
MT-ND4	2	2																y
MT-ND4L	1	1
MUC1	21	4	y		y	y	y	y	y	y	y	y	y	y	y		y						y																	y
NBN	13	4				y	y	y	y	y	y	y	y	y
NCF1	29	7	y	y											y	y				y	y			y							y								y						y	y
NR4A1	16	7		y												y	y							y					y			y															y
NR4A3	4	3																						y
NRIP1	10	4		y																																												y
PAWR	2	1
PECAM1	15	4	y												y											y														y		y
PIK3CG	84	12		y		y	y	y	y	y	y	y	y	y				y	y						y	y			y					y	y	y		y					y		y				y
PIK3R3	134	10	y	y	y	y	y	y	y	y	y	y	y	y		y	y	y	y	y	y	y	y		y	y			y			y			y	y	y	y	y		y		y		y		y		y
PLAGL1	2	2
PLSCR1	2	2																	y
PMAIP1	22	7				y	y	y	y	y	y	y	y	y								y												y
PRKCD	109	12	y	y	y	y	y	y	y	y	y	y	y	y	y			y	y		y			y	y	y	y	y			y		y	y	y					y		y		y	y		y
PSME2	32	3	y	y	y	y	y	y	y	y	y	y	y	y	y		y			y			y									y															y
PTAFR	11	3	y	y	y										y			y					y										y									y
PTGS2	32	9	y		y													y				y	y	y	y											y		y								y		y
PTPN12	22	7	y	y	y														y		y		y		y										y	y				y
PTPN18	16	4	y	y	y														y		y		y		y										y	y
PTPRJ	17	5	y	y											y					y	y			y											y							y
RXRA	30	8		y												y		y				y							y		y										y							y
S100A4	10	2				y	y	y	y	y	y	y	y	y
SCO2	2	2
SDC2	15	5		y													y									y															y
SERPING1	6	3	y												y											y
SNAI1	16	7		y																							y																				y
SNX2	2	2
SPI1	16	6																				y																	y
SRC	166	15		y		y	y	y	y	y	y	y	y	y		y	y	y	y		y			y	y	y		y		y	y	y		y	y	y		y		y	y			y	y		y	y
STAM2	13	5		y															y		y																			y
STAT1	138	16	y	y	y	y	y	y	y	y	y	y	y	y		y	y	y	y		y	y	y	y	y		y	y		y	y	y	y	y	y	y	y	y	y	y			y	y	y	y
SYK	86	12	y	y	y	y	y	y	y	y	y	y	y	y	y	y		y		y			y		y	y		y	y	y	y				y	y	y	y	y	y			y	y					y
TADA3	1	1
TBK1	52	11	y		y	y	y	y	y	y	y	y	y	y	y	y		y					y								y						y	y					y
TFEC	1	1
TGFBR1	53	12		y		y	y	y	y	y	y	y	y	y		y	y	y				y					y	y				y		y					y					y
TGM2	1	1
THBS1	31	5		y													y				y					y			y																				y
TLN1	31	11		y													y		y							y	y					y									y
TLR1	29	7	y												y	y	y	y		y										y													y
TLR2	66	12	y			y	y	y	y	y	y	y	y	y	y	y	y	y		y									y	y							y					y	y			y			y
TNFAIP3	37	11	y	y											y	y		y													y						y						y					y
TNFSF13B	17	4	y		y	y	y	y	y	y	y	y	y	y											y											y
TNS2	1	1																	y
TNS3	7	2		y															y		y
TYMP	3	3
UBE2L6	16	4	y		y										y					y													y
VASP	27	8				y	y	y	y	y	y	y	y	y					y																					y	y
VAV2	60	9	y	y											y				y		y			y		y	y													y	y				y
ZMIZ1	3	3
Total genes:			52	47	33	30	30	30	30	30	30	30	30	30	30	24	23	23	22	22	22	21	20	18	17	16	15	15	14	14	14	14	14	13	13	13	13	13	13	13	13	13	13	12	12	12	12	12	12
eod
[truncated: 493 more columns]

## Sheet: Table 9
Supplementary Table 9. TNFi genes (118), key-term enrichment retunes significance of frequency of each term in titles of enriched pathways
INPUT:
Current selection:	Human
IDs:	NCF1	IFNGR2	ITGB2	VAV2	CTSS	IGFBP7	CCR1	PRKCD	KLKB1	SYK	CYBB	PTPN18	PTGS2	PTAFR	SDC2	TADA3	ARHGEF10L	LAMB2	ISG20	TLR1	PAWR	FGFR1	JUN	EGR3	NRIP1	FES	TBK1	HSP90AA1	ARMCX2	NOMO2	MUC1	RXRA	PLSCR1	S100A4	SRC	FCGR1B	GRK6	HLA-DRB5	RUSC2	MT-ND4	TGM2	FCGR3A	HLA-DRA	SNX2	MT-ND4L	CDK3	LYN	PECAM1	MIA
Data type:	Literature curated (core) pathway memberships
Protein interaction set:	n/a
Minimum confidence level for predicted associations:	n/a
Pathway sources:	ACSN2	BioCarta	EHMN	HumanCyc	INOH	IPAVS	KEGG	NetPath	OntoCancro	Panther_Pathway	PharmGKB	PID	RB-Pathways	REACTOME	stke	systems-biology.org	SignaLink2.0	SIGNOR2.0	SMPDB	Spike	UniProt_Pathways	WikiPathways
RESULTS:
Word enrichment analysis for pathways with q-value (FDR: BH-method) < 0.05 (results = 728)
Word	p-value	q-value (FDR: BH-method)	q-value (Bonferroni)	Column1	Reference Freq.	User Freq.
SIGNALING	1.64687e-60	1.19892e-57	1.19892e-57		719	209
TLR	7.48606e-11	2.72493e-08	5.44985e-08		21	14
CANCER	1.05871e-09	2.56914e-07	7.70741e-07		74	25
MET	1.18426e-08	2.15535e-06	8.62141e-06		11	9
PDGF	4.68858e-06	0.000682657	0.00341329		5	5
JAK	8.33438e-06	0.00101124	0.00606743		11	7
STAT	1.85105e-05	0.00168446	0.0134756		12	7
INFECTION	1.76511e-05	0.00183571	0.01285		20	9
ANTIGEN-PRESENTATION	2.68791e-05	0.00217422	0.019568		9	6
EGFR	3.71195e-05	0.00245664	0.027023		13	7
TCR	3.5313e-05	0.00257079	0.0257079		17	8
ANGIOGENESIS	5.46278e-05	0.00331409	0.039769		4	4
IL5	5.46278e-05	0.00331409	0.039769		4	4
TLR2	5.46278e-05	0.00331409	0.039769		4	4
PI3K	0.000204228	0.00991187	0.148678		26	9
ANTIGEN-PROCESSING	0.000254386	0.0108937	0.185193		5	4
PHAGOCYTOSIS	0.000254386	0.0108937	0.185193		5	4
MAPK	0.000250404	0.0113934	0.182294		38	11
BCR	0.00040561	0.0155413	0.295284		13	6
ADHERENS	0.000710923	0.0225023	0.517552		6	4
BREAST	0.000710923	0.0225023	0.517552		6	4
CYTOKINE	0.000710923	0.0225023	0.517552		6	4
TLR4	0.000710923	0.0225023	0.517552		6	4
FOCAL-ADHESION	0.00063606	0.0231526	0.463052		3	3
HEPATITIS	0.00063606	0.0231526	0.463052		3	3
VEGFR2	0.00063606	0.0231526	0.463052		3	3
SYSTEM	0.000978527	0.026384	0.712368		20	7
CORE	0.00139171	0.0361845	1		11	5
AXON	0.00154564	0.0375075	1		7	4
PI3K-AKT	0.00154564	0.0375075	1		7	4
IMMUNE	0.0015104	0.0379162	1		16	6
FAS	0.00221755	0.0504493	1		12	5
IL1	0.00221755	0.0504493	1		12	5
CELL-ADHESION	0.00238035	0.0509675	1		4	3
CROSS	0.00238035	0.0509675	1		4	3
GROWTH-FACTOR-RECEPTOR	0.00238035	0.0509675	1		4	3
IMMUNOSTIMULATORY	0.00238035	0.0509675	1		4	3
INTEGRIN-SIGNALING	0.00238035	0.0509675	1		4	3
INTEGRINS	0.00238035	0.0509675	1		4	3
APOPTOSIS	0.00280714	0.0510899	1		36	9
CASCADE	0.00298622	0.0530236	1		50	11
SIGNALING-MEDIATED	0.00335003	0.0580672	1		13	5
ERBB2	0.00751221	0.0749163	1		10	4
AKT	0.0048454	0.0820337	1		14	5
CADHERIN	0.00556932	0.0921469	1		5	3
IL3	0.00556932	0.0921469	1		5	3
MYD88	0.00556932	0.0921469	1		5	3
IL2	0.0104278	0.102587	1		6	3
MACROPHAGE	0.0104278	0.102587	1		6	3
NEURAL	0.0104278	0.102587	1		6	3
TNF	0.0104278	0.102587	1		6	3
VEGF	0.0110096	0.102756	1		11	4
CARDIAC	0.00675925	0.104696	1		15	5
NFKB	0.00675925	0.104696	1		15	5
ALLOGRAFT	0.00740089	0.109956	1		2	2
ANTIGENS	0.00740089	0.109956	1		2	2
ATHEROSCLEROSIS	0.00740089	0.109956	1		2	2
C-TYPE	0.00740089	0.109956	1		2	2
CD95	0.00740089	0.109956	1		2	2
CREST-CELL-MIGRATION	0.00740089	0.109956	1		2	2
EGFR8	0.00740089	0.109956	1		2	2
ERBB	0.00740089	0.109956	1		2	2
EXPANSION	0.00740089	0.109956	1		2	2
GUIDANCE	0.00740089	0.109956	1		2	2
HOST-CELLS	0.00740089	0.109956	1		2	2
IL8	0.00740089	0.109956	1		2	2
LYMPHOCYTES	0.00740089	0.109956	1		2	2
MYOCARDITIS	0.00740089	0.109956	1		2	2
NUCLEOTIDE-BINDING	0.00740089	0.109956	1		2	2
ONCOSTATIN	0.00740089	0.109956	1		2	2
PDGFR-BETA	0.00740089	0.109956	1		2	2
PHAGOSOME	0.00740089	0.109956	1		2	2
RAGE	0.00740089	0.109956	1		2	2
REJECTION	0.00740089	0.109956	1		2	2
RIG-I-LIKE-RECEPTOR	0.00740089	0.109956	1		2	2
TLR2-4	0.00740089	0.109956	1		2	2
VEGFA	0.00740089	0.109956	1		2	2
VIRUS1	0.00740089	0.109956	1		2	2
HYPERTROPHY	0.0154056	0.141966	1		12	4
JUNCTION	0.0154056	0.141966	1		12	4
ACUTE	0.0879213	0.149548	1		6	2
CLASS1	0.0879213	0.149548	1		6	2
ECM	0.0879213	0.149548	1		6	2
LEPTIN	0.0879213	0.149548	1		6	2
HIPPO	0.0170898	0.153597	1		7	3
IL6	0.0170898	0.153597	1		7	3
KB	0.0948523	0.159844	1		13	3
LIGAND	0.019616	0.172054	1		19	5
IFN	0.0271307	0.181203	1		14	4
BLADDER	0.0209309	0.181401	1		3	2
CD28	0.0209309	0.181401	1		3	2
CO	0.0209309	0.181401	1		3	2
EGF	0.0209309	0.181401	1		3	2
EGF-RECEPTOR	0.0209309	0.181401	1		3	2
ENDOMETRIAL	0.0209309	0.181401	1		3	2
EPO	0.0209309	0.181401	1		3	2
ERYTHROPOIETIN	0.0209309	0.181401	1		3	2
EXOGENOUS	0.0209309	0.181401	1		3	2
FC-EPSILON-RECEPTOR1	0.0209309	0.181401	1		3	2
HIF1	0.0209309	0.181401	1		3	2
IFN-GAMMA	0.0209309	0.181401	1		3	2
KIT	0.0209309	0.181401	1		3	2
LINKAGE	0.0209309	0.181401	1		3	2
LISTERIA	0.0209309	0.181401	1		3	2
MAST-CELLS	0.0209309	0.181401	1		3	2
MONOCYTOGENES	0.0209309	0.181401	1		3	2
OSTEOCLAST	0.0209309	0.181401	1		3	2
PANCREATIC	0.0209309	0.181401	1		3	2
PROLACTIN	0.0209309	0.181401	1		3	2
RAP1	0.0209309	0.181401	1		3	2
TLR3	0.0209309	0.181401	1		3	2
TNF-ALPHA	0.0209309	0.181401	1		3	2
TRAIL	0.0209309	0.181401	1		3	2
VARIANTS	0.0209309	0.181401	1		3	2
DIFFERENTIATION	0.0292026	0.193268	1		28	6
ENDOGENOUS	0.116254	0.195457	1		7	2
IL4	0.116254	0.195457	1		7	2
LEUKEMIA	0.116254	0.195457	1		7	2
RESPONSIVE	0.116254	0.195457	1		7	2
DISEASE	0.0318759	0.20906	1		52	9
NF	0.0345382	0.224498	1		15	4
CONSTITUTIVE	0.0360048	0.23196	1		9	3
HEPATOCYTE	0.0360048	0.23196	1		9	3
JNK	0.0360048	0.23196	1		9	3
T-CELL	0.0360048	0.23196	1		9	3
CELLULAR	0.175492	0.233562	1		17	3
DOWNSTREAM	0.175492	0.233562	1		17	3
DOWNREGULATION	0.178027	0.236072	1		9	2
MTOR	0.178027	0.236072	1		9	2
SIGNAL-TRANSDUCTION	0.0430036	0.242687	1		16	4
HYPOXIA	0.146466	0.243998	1		8	2
MARKERS	0.146466	0.243998	1		8	2
MIR	0.146466	0.243998	1		8	2
TGF-BETA-RECEPTOR	0.146466	0.243998	1		8	2
ALPHA-BETA	0.0394813	0.245661	1		4	2
ANDROGEN-RECEPTOR	0.0394813	0.245661	1		4	2
CASCADES	0.0394813	0.245661	1		4	2
CD4-TCR	0.0394813	0.245661	1		4	2
CERAMIDE	0.0394813	0.245661	1		4	2
CHEMOKINE	0.0394813	0.245661	1		4	2
EAR	0.0394813	0.245661	1		4	2
FGF	0.0394813	0.245661	1		4	2
FORWARD	0.0394813	0.245661	1		4	2
HYPERTROPHIC	0.0394813	0.245661	1		4	2
RENAL-CELL-CARCINOMA	0.0394813	0.245661	1		4	2
VIRUS	0.0394813	0.245661	1		4	2
STRESS	0.153795	0.253884	1		16	3
TARGETS	0.0482164	0.270012	1		10	3
ALPHA-6	0.164713	0.271292	1		2	1
ANGIOTENSIN2	0.164713	0.271292	1		2	1
ARYL	0.164713	0.271292	1		2	1
AUREUS	0.164713	0.271292	1		2	1
BACTERIAL	0.164713	0.271292	1		2	1
BRAIN	0.164713	0.271292	1		2	1
CARCINOGENESIS	0.164713	0.271292	1		2	1
CBL	0.164713	0.271292	1		2	1
CDK	0.164713	0.271292	1		2	1
CELL-MEDIATED	0.164713	0.271292	1		2	1
CLEC7A	0.164713	0.271292	1		2	1
CORTICOTROPIN	0.164713	0.271292	1		2	1
CYCLOSPORINE	0.164713	0.271292	1		2	1
CYTOKINE-RECEPTOR	0.164713	0.271292	1		2	1
CYTOMEGALOVIRUS	0.164713	0.271292	1		2	1
CYTOTOXICITY	0.164713	0.271292	1		2	1
DEATH-RECEPTOR	0.164713	0.271292	1		2	1
DECTIN1	0.164713	0.271292	1		2	1
DEGRANULATION	0.164713	0.271292	1		2	1
DEVELOPMENTAL	0.164713	0.271292	1		2	1
DIHYDROXYVITAMIN-D3	0.164713	0.271292	1		2	1
DTMP	0.164713	0.271292	1		2	1
DYNAMICS	0.164713	0.271292	1		2	1
E2F1	0.164713	0.271292	1		2	1
ENDOSOME	0.164713	0.271292	1		2	1
ERBB1	0.164713	0.271292	1		2	1
FASL	0.164713	0.271292	1		2	1
FGFR	0.164713	0.271292	1		2	1
GLIOBLASTOMA	0.164713	0.271292	1		2	1
GROWTH-FACTORS	0.164713	0.271292	1		2	1
HEARING	0.164713	0.271292	1		2	1
HEMATOPOIETICSTEM-CELL	0.164713	0.271292	1		2	1
HIF1-ALPHA	0.164713	0.271292	1		2	1
HSP	0.164713	0.271292	1		2	1
HYDROCARBON-RECEPTOR	0.164713	0.271292	1		2	1
IFN-GAMMA-SIGNALING	0.164713	0.271292	1		2	1
IFNG	0.164713	0.271292	1		2	1
IL11	0.164713	0.271292	1		2	1
IL12-MEDIATED	0.164713	0.271292	1		2	1
IMMUNOSUPPRESSIVE	0.164713	0.271292	1		2	1
INDUCIBLE-FACTOR	0.164713	0.271292	1		2	1
INDUCTION-TYPE1	0.164713	0.271292	1		2	1
INNATE	0.164713	0.271292	1		2	1
INPUT	0.164713	0.271292	1		2	1
INTEGRATED	0.164713	0.271292	1		2	1
INVASION	0.164713	0.271292	1		2	1
IRAK4	0.164713	0.271292	1		2	1
JAK-STAT	0.164713	0.271292	1		2	1
KERATINOCYTE	0.164713	0.271292	1		2	1
KERATINOCYTES	0.164713	0.271292	1		2	1
KILLER	0.164713	0.271292	1		2	1
MAL	0.164713	0.271292	1		2	1
MEDIATING	0.164713	0.271292	1		2	1
MESSENGERS	0.164713	0.271292	1		2	1
MET-RECEPTOR	0.164713	0.271292	1		2	1
META	0.164713	0.271292	1		2	1
METASTATIC	0.164713	0.271292	1		2	1
MICROENVIRONMENT	0.164713	0.271292	1		2	1
MYOCYTE	0.164713	0.271292	1		2	1
NASCENT	0.164713	0.271292	1		2	1
NATURAL	0.164713	0.271292	1		2	1
NECROPTOSIS	0.164713	0.271292	1		2	1
NEUROPROTECTION	0.164713	0.271292	1		2	1
NEUROTROPHIN	0.164713	0.271292	1		2	1
NEUTROPHIL	0.164713	0.271292	1		2	1
NLR	0.164713	0.271292	1		2	1
P38-ALPHA	0.164713	0.271292	1		2	1
P38-BETA	0.164713	0.271292	1		2	1
PARATHYROID	0.164713	0.271292	1		2	1
PARKINSON	0.164713	0.271292	1		2	1
PATHOGEN	0.164713	0.271292	1		2	1
PERMEABILITY	0.164713	0.271292	1		2	1
PHOSPHOLIPIDS	0.164713	0.271292	1		2	1
PI5P	0.164713	0.271292	1		2	1
PLATELET-AGGREGATION	0.164713	0.271292	1		2	1
PLC	0.164713	0.271292	1		2	1
PROAPOPTOTIC	0.164713	0.271292	1		2	1
PROTEOGLYCANS	0.164713	0.271292	1		2	1
REPULSION	0.164713	0.271292	1		2	1
RET	0.164713	0.271292	1		2	1
RICH	0.164713	0.271292	1		2	1
RTK	0.164713	0.271292	1		2	1
S-BETA-ARRESTIN	0.164713	0.271292	1		2	1
SCF	0.164713	0.271292	1		2	1
SHOCK	0.164713	0.271292	1		2	1
SIMPLIFIED	0.164713	0.271292	1		2	1
STAPHYLOCOCCUS	0.164713	0.271292	1		2	1
STIMULATORY	0.164713	0.271292	1		2	1
SYNUCLEIN	0.164713	0.271292	1		2	1
SYSTEMIC	0.164713	0.271292	1		2	1
TACROLIMUS	0.164713	0.271292	1		2	1
TF	0.164713	0.271292	1		2	1
TGF-B-SIGNALING	0.164713	0.271292	1		2	1
TH1	0.164713	0.271292	1		2	1
THROMBOXANE	0.164713	0.271292	1		2	1
TNF-RECEPTOR	0.164713	0.271292	1		2	1
TNFR1	0.164713	0.271292	1		2	1
TNFR1-INDUCED	0.164713	0.271292	1		2	1
TNFR2	0.164713	0.271292	1		2	1
TRK-RECEPTOR-MEDIATED	0.164713	0.271292	1		2	1
TRYPANOSOMIASIS	0.164713	0.271292	1		2	1
TSH	0.164713	0.271292	1		2	1
TSLP	0.164713	0.271292	1		2	1
VEGFR1	0.164713	0.271292	1		2	1
ZBP1	0.164713	0.271292	1		2	1
APOPTOTIC	0.210482	0.278096	1		10	2
ENTRY	0.210482	0.278096	1		10	2
DISEASES	0.221084	0.291047	1		19	3
RAS	0.0525259	0.2919	1		17	4
INDUCTION	0.243435	0.295368	1		11	2
ROLE	0.244702	0.296411	1		20	3
ADIPOCYTE	0.236607	0.31092	1		3	1
BDNF	0.236607	0.31092	1		3	1
BETA-1-INTEGRIN	0.236607	0.31092	1		3	1
CALCINEURIN	0.236607	0.31092	1		3	1
CDC42	0.236607	0.31092	1		3	1
EFFECTOR	0.236607	0.31092	1		3	1
EPITHELIAL	0.236607	0.31092	1		3	1
FCERI-MEDIATED	0.236607	0.31092	1		3	1
FIBROBLAST	0.236607	0.31092	1		3	1
GASTRIC	0.236607	0.31092	1		3	1
GASTRIN	0.236607	0.31092	1		3	1
GRB2	0.236607	0.31092	1		3	1
GSK3	0.236607	0.31092	1		3	1
GUIDANCE-MEDIATED	0.236607	0.31092	1		3	1
HEAT	0.236607	0.31092	1		3	1
HORMONE-SYNTHESIS	0.236607	0.31092	1		3	1
IL17	0.236607	0.31092	1		3	1
IL1R	0.236607	0.31092	1		3	1
IL2-MEDIATED	0.236607	0.31092	1		3	1
IMMUNODEFICIENCY	0.236607	0.31092	1		3	1
INFLAMMATION	0.236607	0.31092	1		3	1
INITIATED	0.236607	0.31092	1		3	1
LYSOSOME	0.236607	0.31092	1		3	1
MATRIX	0.236607	0.31092	1		3	1
MELLITUS	0.236607	0.31092	1		3	1
MESENCHYMAL-TRANSITION	0.236607	0.31092	1		3	1
MYC	0.236607	0.31092	1		3	1
NADPH	0.236607	0.31092	1		3	1
PC	0.236607	0.31092	1		3	1
PERTUSSIS	0.236607	0.31092	1		3	1
PPARA	0.236607	0.31092	1		3	1
PRION	0.236607	0.31092	1		3	1
PROSTATE	0.236607	0.31092	1		3	1
RELEASING	0.236607	0.31092	1		3	1
RHYTHM	0.236607	0.31092	1		3	1
SECOND	0.236607	0.31092	1		3	1
SEMA3A	0.236607	0.31092	1		3	1
SEMAPHORIN	0.236607	0.31092	1		3	1
SHC1	0.236607	0.31092	1		3	1
SOLUBLE	0.236607	0.31092	1		3	1
SORAFENIB	0.236607	0.31092	1		3	1
STABILIZATION	0.236607	0.31092	1		3	1
STIMULATING	0.236607	0.31092	1		3	1
TUBERCULOSIS	0.236607	0.31092	1		3	1
TUMORS	0.236607	0.31092	1		3	1
TYPE1	0.236607	0.31092	1		3	1
INFLAMMATORY	0.0621685	0.330355	1		11	3
PLATELET	0.0621685	0.330355	1		11	3
TGF-BETA	0.0621685	0.330355	1		11	3
VIRAL	0.0621685	0.330355	1		11	3
NEGATIVE	0.276569	0.334456	1		12	2
COLORECTAL	0.0620896	0.342434	1		5	2
MAP	0.0620896	0.342434	1		5	2
NUCLEAR-RECEPTORS	0.0620896	0.342434	1		5	2
RAC1	0.0620896	0.342434	1		5	2
TYROSINEK	0.0620896	0.342434	1		5	2
FAMILY	0.0674389	0.348195	1		34	6
HOST	0.30961	0.360634	1		13	2
CD4+	0.302315	0.364984	1		4	1
HEPATOCELLULAR	0.302315	0.364984	1		4	1
IL10	0.302315	0.364984	1		4	1
IL13	0.302315	0.364984	1		4	1
INTERACTS	0.302315	0.364984	1		4	1
LDL	0.302315	0.364984	1		4	1
MECHANISMS	0.302315	0.364984	1		4	1
MYELOID	0.302315	0.364984	1		4	1
NFAT	0.302315	0.364984	1		4	1
OLIGOMERIZATION	0.302315	0.364984	1		4	1
OXYGEN	0.302315	0.364984	1		4	1
PALMITOYL	0.302315	0.364984	1		4	1
PAPILLARY	0.302315	0.364984	1		4	1
PEROXISOME	0.302315	0.364984	1		4	1
PHOTODYNAMIC	0.302315	0.364984	1		4	1
POSTTRANSLATIONAL	0.302315	0.364984	1		4	1
RB	0.302315	0.364984	1		4	1
STABILITY	0.302315	0.364984	1		4	1
THERAPY-INDUCED	0.302315	0.364984	1		4	1
THROMBIN	0.302315	0.364984	1		4	1
TRANSACTIVATION	0.302315	0.364984	1		4	1
VITAMIN-D	0.302315	0.364984	1		4	1
REGULATED	0.342328	0.398107	1		14	2
THYROID	0.342328	0.398107	1		14	2
ESTROGEN	0.0777547	0.39863	1		12	3
RESPONSE	0.362553	0.407942	1		46	5
ACTIN	0.362373	0.420076	1		5	1
AMPLIFICATION	0.362373	0.420076	1		5	1
B-CELL	0.362373	0.420076	1		5	1
DIABETIC	0.362373	0.420076	1		5	1
IL7	0.362373	0.420076	1		5	1
INHIBITORS	0.362373	0.420076	1		5	1
MIGRATION	0.362373	0.420076	1		5	1
NEF	0.362373	0.420076	1		5	1
OBESITY	0.362373	0.420076	1		5	1
POINT	0.362373	0.420076	1		5	1
POSTSYNAPTIC	0.362373	0.420076	1		5	1
PROLIFERATION	0.362373	0.420076	1		5	1
REGULATING	0.362373	0.420076	1		5	1
ROS	0.362373	0.420076	1		5	1
SCAVENGING	0.362373	0.420076	1		5	1
STIMULATED	0.362373	0.420076	1		5	1
TUMOR	0.362373	0.420076	1		5	1
TYPE2	0.362373	0.420076	1		5	1
VASCULAR	0.362373	0.420076	1		5	1
ER	0.374528	0.420766	1		15	2
DEVELOPMENT	0.390117	0.437604	1		26	3
A2-RECEPTOR	0.086058	0.438113	1		1	1
A6B1	0.086058	0.438113	1		1	1
A6B4-INTEGRIN	0.086058	0.438113	1		1	1
ABERRANT	0.086058	0.438113	1		1	1
ADAPTIVE	0.086058	0.438113	1		1	1
ADENOCARCINOMA	0.086058	0.438113	1		1	1
AGE	0.086058	0.438113	1		1	1
AGE-RAGE	0.086058	0.438113	1		1	1
AGRIN	0.086058	0.438113	1		1	1
AHR	0.086058	0.438113	1		1	1
ALPHA-4	0.086058	0.438113	1		1	1
ALPHA-6-BETA-4INTEGRIN	0.086058	0.438113	1		1	1
AMERICAN	0.086058	0.438113	1		1	1
AMOEBIASIS	0.086058	0.438113	1		1	1
ANDROGENRECEPTOR	0.086058	0.438113	1		1	1
ANG2	0.086058	0.438113	1		1	1
ANGIOTENSIN2-MEDIATED	0.086058	0.438113	1		1	1
ANTIOXIDANT	0.086058	0.438113	1		1	1
APOE	0.086058	0.438113	1		1	1
ARTHRITIS	0.086058	0.438113	1		1	1
ATM-DEPENDENT	0.086058	0.438113	1		1	1
ATYPICAL	0.086058	0.438113	1		1	1
AUTOIMMUNE	0.086058	0.438113	1		1	1
BARR	0.086058	0.438113	1		1	1
BETA-4	0.086058	0.438113	1		1	1
BETA-CELL-V2-3	0.086058	0.438113	1		1	1
BIOLOGY	0.086058	0.438113	1		1	1
BOWEL	0.086058	0.438113	1		1	1
CALCINEURIN-DEPENDENT	0.086058	0.438113	1		1	1
CAMS	0.086058	0.438113	1		1	1
CARDIVASCULAR	0.086058	0.438113	1		1	1
CASPASE8-10	0.086058	0.438113	1		1	1
CCKR	0.086058	0.438113	1		1	1
CD3	0.086058	0.438113	1		1	1
CD40CD40L	0.086058	0.438113	1		1	1
CD40L	0.086058	0.438113	1		1	1
CENTRAL	0.086058	0.438113	1		1	1
CHAGAS	0.086058	0.438113	1		1	1
CHAINS	0.086058	0.438113	1		1	1
CHROMOSOMAL	0.086058	0.438113	1		1	1
CHRONICALLY	0.086058	0.438113	1		1	1
CLRS	0.086058	0.438113	1		1	1
COMPLEMENT-RECEPTOR3	0.086058	0.438113	1		1	1
COMPLICATIONS	0.086058	0.438113	1		1	1
CONTAINING-RECEPTOR	0.086058	0.438113	1		1	1
CONVERGENCE	0.086058	0.438113	1		1	1
COREGULATION	0.086058	0.438113	1		1	1
COSTIMULATION	0.086058	0.438113	1		1	1
CREST	0.086058	0.438113	1		1	1
CSF	0.086058	0.438113	1		1	1
CTLA4	0.086058	0.438113	1		1	1
CUP	0.086058	0.438113	1		1	1
CXCR1-MEDIATED	0.086058	0.438113	1		1	1
CXCR2-MEDIATED	0.086058	0.438113	1		1	1
CXCR4-MEDIATED	0.086058	0.438113	1		1	1
DAI-MEDIATED	0.086058	0.438113	1		1	1
DAPK	0.086058	0.438113	1		1	1
DDX58IFIH1	0.086058	0.438113	1		1	1
DDX58IFIH1-MEDIATED	0.086058	0.438113	1		1	1
DECTIN2	0.086058	0.438113	1		1	1
DENDRITIC-CELLS	0.086058	0.438113	1		1	1
DEPICTION	0.086058	0.438113	1		1	1
DIPHTHERIA	0.086058	0.438113	1		1	1
DISSASSEMBLY	0.086058	0.438113	1		1	1
DISTINCT	0.086058	0.438113	1		1	1
DOWNREGULATED	0.086058	0.438113	1		1	1
DYSREGULATION	0.086058	0.438113	1		1	1
EBOLA	0.086058	0.438113	1		1	1
ECM-MEMBRANE-RECEPTORS	0.086058	0.438113	1		1	1
EGF-EGFR	0.086058	0.438113	1		1	1
EGFR1	0.086058	0.438113	1		1	1
EMBRYO	0.086058	0.438113	1		1	1
EMT-REGULATORS	0.086058	0.438113	1		1	1
ENDOSOMES	0.086058	0.438113	1		1	1
EPHA	0.086058	0.438113	1		1	1
EPHA2	0.086058	0.438113	1		1	1
EPHRIN-B-REVERSE	0.086058	0.438113	1		1	1
EPIDERMAL	0.086058	0.438113	1		1	1
EPITHELIAL-CELL-SIGNALING	0.086058	0.438113	1		1	1
EPITHELIAL-CELLS	0.086058	0.438113	1		1	1
EPO-RECEPTOR	0.086058	0.438113	1		1	1
EPSTEIN	0.086058	0.438113	1		1	1
ERBB-RECEPTOR	0.086058	0.438113	1		1	1
ERYTHEMATOSUS	0.086058	0.438113	1		1	1
ERYTHROPOIETIN-MEDIATED	0.086058	0.438113	1		1	1
ESR-MEDIATED	0.086058	0.438113	1		1	1
EXECUTION-PHASE	0.086058	0.438113	1		1	1
EYELID	0.086058	0.438113	1		1	1
F-RECEPTORS	0.086058	0.438113	1		1	1
FADD-RIP1-MEDIATED	0.086058	0.438113	1		1	1
FC-EPSILON	0.086058	0.438113	1		1	1
FC-EPSILON-RECEPTOR	0.086058	0.438113	1		1	1
FC-GAMMA	0.086058	0.438113	1		1	1
FC-GAMMA-RECEPTOR	0.086058	0.438113	1		1	1
FC-RECEPTORS	0.086058	0.438113	1		1	1
FCERI	0.086058	0.438113	1		1	1
FCGR	0.086058	0.438113	1		1	1
FCGR-DEPENDENT	0.086058	0.438113	1		1	1
FLUID	0.086058	0.438113	1		1	1
FRIENDS-CELL-SPREAD	0.086058	0.438113	1		1	1
G-ALPHA-12	0.086058	0.438113	1		1	1
GAB1	0.086058	0.438113	1		1	1
GLEEVEC	0.086058	0.438113	1		1	1
GLUCOCORTICOID-RECEPTOR-REGULATORY	0.086058	0.438113	1		1	1
GLYCOLYSATION	0.086058	0.438113	1		1	1
GLYPICAN1	0.086058	0.438113	1		1	1
GM	0.086058	0.438113	1		1	1
GMCSF-MEDIATED	0.086058	0.438113	1		1	1
GNRH	0.086058	0.438113	1		1	1
GP130	0.086058	0.438113	1		1	1
GPVI-MEDIATED	0.086058	0.438113	1		1	1
GRAFT	0.086058	0.438113	1		1	1
GRANULE-CELL-SURVIVAL	0.086058	0.438113	1		1	1
GROWTH-FACTOR1	0.086058	0.438113	1		1	1
H19	0.086058	0.438113	1		1	1
HBX	0.086058	0.438113	1		1	1
HELICOBACTER	0.086058	0.438113	1		1	1
HEMATOPOIETIC-CELL-LINEAGE	0.086058	0.438113	1		1	1
HEMOPHILUS	0.086058	0.438113	1		1	1
HEMOSTASIS	0.086058	0.438113	1		1	1
HEPATITIS-B-VIRUS	0.086058	0.438113	1		1	1
HERPES	0.086058	0.438113	1		1	1
HERPESVIRUS	0.086058	0.438113	1		1	1
HGF	0.086058	0.438113	1		1	1
HSP70	0.086058	0.438113	1		1	1
HYPOXIC	0.086058	0.438113	1		1	1
IBD	0.086058	0.438113	1		1	1
IER3	0.086058	0.438113	1		1	1
IFNS	0.086058	0.438113	1		1	1
IGA	0.086058	0.438113	1		1	1
IL21	0.086058	0.438113	1		1	1
IL37	0.086058	0.438113	1		1	1
IL5-MEDIATED	0.086058	0.438113	1		1	1
IL6-MEDIATED	0.086058	0.438113	1		1	1
ILS	0.086058	0.438113	1		1	1
INFLUENZAE	0.086058	0.438113	1		1	1
INLA-MEDIATED	0.086058	0.438113	1		1	1
INSTABILITY	0.086058	0.438113	1		1	1
INTEGRIN-ALPHA-2-B-BETA-3	0.086058	0.438113	1		1	1
INTEGRIN-CELL-SURFACE	0.086058	0.438113	1		1	1
INTEGRIN-LINKEDK	0.086058	0.438113	1		1	1
INTEGRIN-MEDIATED	0.086058	0.438113	1		1	1
ISCHEMIA	0.086058	0.438113	1		1	1
KAPOSI	0.086058	0.438113	1		1	1
KAPPA-B-SIGNALING	0.086058	0.438113	1		1	1
KIT-RECEPTOR	0.086058	0.438113	1		1	1
KITRECEPTOR	0.086058	0.438113	1		1	1
LECTIN-RECEPTOR	0.086058	0.438113	1		1	1
LECTIN-RECEPTORS	0.086058	0.438113	1		1	1
LEGIONELLOSIS	0.086058	0.438113	1		1	1
LEISHMANIASIS	0.086058	0.438113	1		1	1
LEUKOCYTE	0.086058	0.438113	1		1	1
LINKS	0.086058	0.438113	1		1	1
LPA-RECEPTOR-MEDIATED	0.086058	0.438113	1		1	1
LUPUS	0.086058	0.438113	1		1	1
LYMPHOPOIETIN	0.086058	0.438113	1		1	1
MALARIA	0.086058	0.438113	1		1	1
MAPKINASE	0.086058	0.438113	1		1	1
MDSC	0.086058	0.438113	1		1	1
MEASLES	0.086058	0.438113	1		1	1
MECHANOREGULATION	0.086058	0.438113	1		1	1
MEGAKARYOCYTES	0.086058	0.438113	1		1	1
MELANOMA	0.086058	0.438113	1		1	1
MERLIN	0.086058	0.438113	1		1	1
MET-TYPE1	0.086058	0.438113	1		1	1
MHC-MEDIATED	0.086058	0.438113	1		1	1
MICROGLIA	0.086058	0.438113	1		1	1
MICROSATELLITE	0.086058	0.438113	1		1	1
MIR146	0.086058	0.438113	1		1	1
MOLECULARVARIATION1	0.086058	0.438113	1		1	1
MOLECULARVARIATION2	0.086058	0.438113	1		1	1
MTA3	0.086058	0.438113	1		1	1
MUC1	0.086058	0.438113	1		1	1
MYB	0.086058	0.438113	1		1	1
MYD88-INDEPENDENT	0.086058	0.438113	1		1	1
NECROSIS-FACTOR	0.086058	0.438113	1		1	1
NECTIN-ADHESION	0.086058	0.438113	1		1	1
NEGATIVE-REGULATORS	0.086058	0.438113	1		1	1
NETRIN	0.086058	0.438113	1		1	1
NEUROTROPHIC-FACTOR	0.086058	0.438113	1		1	1
NFAT-DEPENDENT	0.086058	0.438113	1		1	1
NHR	0.086058	0.438113	1		1	1
NO	0.086058	0.438113	1		1	1
NOD	0.086058	0.438113	1		1	1
NOD-LIKE-RECEPTOR	0.086058	0.438113	1		1	1
NOD1-2	0.086058	0.438113	1		1	1
NON-GENOMIC	0.086058	0.438113	1		1	1
NON-GENOMIC1-25	0.086058	0.438113	1		1	1
NON-HIPPO	0.086058	0.438113	1		1	1
NONTYPEABLE	0.086058	0.438113	1		1	1
OSTEOPONTIN-MEDIATED	0.086058	0.438113	1		1	1
OUTPUT	0.086058	0.438113	1		1	1
OVERLAP	0.086058	0.438113	1		1	1
OXIDASES	0.086058	0.438113	1		1	1
P130CAS	0.086058	0.438113	1		1	1
PAK-DEPENDENT	0.086058	0.438113	1		1	1
PAPILLOMAVIRUS	0.086058	0.438113	1		1	1
PAR1-MEDIATED	0.086058	0.438113	1		1	1
PARTICULATE	0.086058	0.438113	1		1	1
PATHOLOGY	0.086058	0.438113	1		1	1
PC12-CELLS	0.086058	0.438113	1		1	1
PDGFRA-CELLS	0.086058	0.438113	1		1	1
PECAM1	0.086058	0.438113	1		1	1
PHAGOCYTIC	0.086058	0.438113	1		1	1
PHAGOSOMES	0.086058	0.438113	1		1	1
PHOSPHOINOSITIDE3K	0.086058	0.438113	1		1	1
PHOSPHOINOSITIDES	0.086058	0.438113	1		1	1
PI3K-AKT-MTOR	0.086058	0.438113	1		1	1
PIP3	0.086058	0.438113	1		1	1
PLUG	0.086058	0.438113	1		1	1
POSTCONDITIONING	0.086058	0.438113	1		1	1
PP2A	0.086058	0.438113	1		1	1
PREGNANE10-RECEPTOR	0.086058	0.438113	1		1	1
PREIMPLANTATION	0.086058	0.438113	1		1	1
PROLIFERATORS	0.086058	0.438113	1		1	1
PROMOTES-CELL-MOTILITY	0.086058	0.438113	1		1	1
PROVIDES	0.086058	0.438113	1		1	1
PTK2	0.086058	0.438113	1		1	1
PTP1B	0.086058	0.438113	1		1	1
PTPN11	0.086058	0.438113	1		1	1
PYK2	0.086058	0.438113	1		1	1
PYK2-DEPENDENT	0.086058	0.438113	1		1	1
PYLORI	0.086058	0.438113	1		1	1
R-MEDIATED	0.086058	0.438113	1		1	1
RAF-MAPK	0.086058	0.438113	1		1	1
RANK	0.086058	0.438113	1		1	1
RANKL-RANK-RECEPTOR-ACTIVATOR	0.086058	0.438113	1		1	1
RE	0.086058	0.438113	1		1	1
REPEAT	0.086058	0.438113	1		1	1
RESORPTION	0.086058	0.438113	1		1	1
RHEUMATOID	0.086058	0.438113	1		1	1
RI	0.086058	0.438113	1		1	1
RORA	0.086058	0.438113	1		1	1
RTKC	0.086058	0.438113	1		1	1
SARCOMA-ASSOCIATED	0.086058	0.438113	1		1	1
SENSITIZATION	0.086058	0.438113	1		1	1
SHEAR	0.086058	0.438113	1		1	1
SHP2	0.086058	0.438113	1		1	1
SIGNALING-AGGREGATION	0.086058	0.438113	1		1	1
SIGNALING-RECEPTOR	0.086058	0.438113	1		1	1
SIGNALOSOME	0.086058	0.438113	1		1	1
SIMPLEX	0.086058	0.438113	1		1	1
SINGNALING	0.086058	0.438113	1		1	1
SIX1	0.086058	0.438113	1		1	1
SMALL-CELL-LUNG	0.086058	0.438113	1		1	1
SOS	0.086058	0.438113	1		1	1
STAT4	0.086058	0.438113	1		1	1
STAT5A-MEDIATED	0.086058	0.438113	1		1	1
STEM-CELL-FACTOR-RECEPTOR	0.086058	0.438113	1		1	1
STROMAL	0.086058	0.438113	1		1	1
SUBSETS	0.086058	0.438113	1		1	1
SYNDECAN2-MEDIATED	0.086058	0.438113	1		1	1
SYNDECAN4-MEDIATED	0.086058	0.438113	1		1	1
TA	0.086058	0.438113	1		1	1
TCPTP	0.086058	0.438113	1		1	1
TH17-CELL-DIFFERENTIATION	0.086058	0.438113	1		1	1
TH2-CELL-DIFFERENTIATION	0.086058	0.438113	1		1	1
THYMIC	0.086058	0.438113	1		1	1
THYROID-CELLS	0.086058	0.438113	1		1	1
TICAM1-MEDIATED	0.086058	0.438113	1		1	1
TIRAP	0.086058	0.438113	1		1	1
TLR1	0.086058	0.438113	1		1	1
TLR6	0.086058	0.438113	1		1	1
TNF-STRESS	0.086058	0.438113	1		1	1
TNS	0.086058	0.438113	1		1	1
TOLL-RECEPTOR	0.086058	0.438113	1		1	1
TOXOPLASMOSIS	0.086058	0.438113	1		1	1
TRAITS	0.086058	0.438113	1		1	1
TRANSCRIPTIONAL-MISREGULATION	0.086058	0.438113	1		1	1
TRANSENDOTHELIAL	0.086058	0.438113	1		1	1
TRIF	0.086058	0.438113	1		1	1
TUMORIGENESIS	0.086058	0.438113	1		1	1
TUMOUR	0.086058	0.438113	1		1	1
UCALPAIN	0.086058	0.438113	1		1	1
V2-1	0.086058	0.438113	1		1	1
VEGFR2-MEDIATED	0.086058	0.438113	1		1	1
VEMURAFENIB	0.086058	0.438113	1		1	1
VER2	0.086058	0.438113	1		1	1
VERSUS	0.086058	0.438113	1		1	1
VITAMIN-D-RECEPTOR	0.086058	0.438113	1		1	1
VITD3	0.086058	0.438113	1		1	1
YAP-TAZ	0.086058	0.438113	1		1	1
YERSINIA	0.086058	0.438113	1		1	1
YOPJ	0.086058	0.438113	1		1	1
ZETA	0.086058	0.438113	1		1	1
ATM	0.41726	0.467331	1		6	1
AUTOPHAGY	0.41726	0.467331	1		6	1
BMP	0.41726	0.467331	1		6	1
CARCINOMA	0.41726	0.467331	1		6	1
FIBRIN	0.41726	0.467331	1		6	1
INTESTINAL	0.41726	0.467331	1		6	1
MODEL	0.41726	0.467331	1		6	1
MODULATION	0.41726	0.467331	1		6	1
ONCOGENIC	0.41726	0.467331	1		6	1
RESPONSES	0.41726	0.467331	1		6	1
SURVIVAL	0.41726	0.467331	1		6	1
ACTIVITY	0.435594	0.479746	1		39	4
FUNCTION	0.436801	0.480349	1		17	2
DIABETES	0.467433	0.51326	1		7	1
DISEASES-ASSOCIATED	0.467433	0.51326	1		7	1
IMPORT	0.467433	0.51326	1		7	1
INFLUENZA	0.467433	0.51326	1		7	1
MOLECULES	0.467433	0.51326	1		7	1
ORGANIZATION	0.467433	0.51326	1		7	1
SENESCENCE	0.467433	0.51326	1		7	1
TRANSCRIPTIONAL-ACTIVATION	0.467433	0.51326	1		7	1
VALIDATED	0.467433	0.51326	1		7	1
ALPHA	0.513284	0.556058	1		8	1
ANTI	0.513284	0.556058	1		8	1
CLEAVAGE	0.513284	0.556058	1		8	1
HIV1	0.513284	0.556058	1		8	1
PTEN	0.513284	0.556058	1		8	1
SKELETAL	0.513284	0.556058	1		8	1
TOXIN	0.513284	0.556058	1		8	1
UPTAKE	0.513284	0.556058	1		8	1
PHARMACODYNAMICS	0.549425	0.588208	1		45	4
CARBON	0.555194	0.593511	1		9	1
CELL	0.555194	0.593511	1		9	1
CIRCADIAN	0.555194	0.593511	1		9	1
P38	0.555194	0.593511	1		9	1
PULMONARY	0.555194	0.593511	1		9	1
STIMULATION	0.555194	0.593511	1		9	1
TAK1	0.555194	0.593511	1		9	1
INHIBITION	0.593493	0.627998	1		10	1
LEUCINE	0.593493	0.627998	1		10	1
NONCANONICAL	0.593493	0.627998	1		10	1
PLASMA-MEMBRANE	0.593493	0.627998	1		10	1
CALCIUM	0.628491	0.661187	1		11	1
INHIBITOR	0.628491	0.661187	1		11	1
RECYCLING	0.628491	0.661187	1		11	1
HORMONE	0.646596	0.677298	1		25	2
INSULIN	0.646596	0.677298	1		25	2
CLASS	0.660482	0.689858	1		12	1
DERIVED	0.660482	0.689858	1		12	1
GAMMA	0.660482	0.689858	1		12	1
HOMEOSTASIS	0.660482	0.689858	1		12	1
MECHANISM	0.689724	0.71629	1		13	1
TRANSCRIPTION-FACTOR	0.689724	0.71629	1		13	1
COMPLEMENT	0.716455	0.74088	1		14	1
FGFR1	0.716455	0.74088	1		14	1
INTRACELLULAR	0.716455	0.74088	1		14	1
SIGNAL	0.716455	0.74088	1		14	1
BETA-CATENIN	0.740874	0.761803	1		15	1
MUSCLE	0.740874	0.761803	1		15	1
ACTIVATION	0.745332	0.764228	1		149	11
RHO-GTPASE	0.763204	0.781452	1		16	1
TRANSLATION	0.763204	0.781452	1		16	1
DNA-DAMAGE	0.802235	0.820263	1		18	1
HEDGEHOG	0.802235	0.820263	1		18	1
NOTCH1	0.802235	0.820263	1		18	1
RHO	0.802235	0.820263	1		18	1
GENE-EXPRESSION	0.834859	0.848851	1		20	1
FORMATION	0.878885	0.892369	1		41	2
SECRETION	0.89475	0.907212	1		25	1
THE	0.912119	0.923536	1		27	1
SALVAGE	0.938731	0.949161	1		31	1
PYRIMIDINE	0.948827	0.958039	1		33	1
PHOSPHORYLATION	0.953253	0.961175	1		34	1
WNT	0.967403	0.974093	1		38	1
MITOCHONDRIAL	0.97278	0.978154	1		40	1
COA	0.990798	0.993527	1		52	1
TRANSCRIPTION	0.989895	0.993991	1		74	2
METABOLISM	0.999995	1	1		494	2
BIOSYNTHESIS	1.00001	1	1		449	1
Word cloud input file (frequencies reflect word enrichment scores)
SIGNALING	SIGNALING	SIGNALING	SIGNALING	SIGNALING	SIGNALING	SIGNALING	SIGNALING	SIGNALING	SIGNALING	SIGNALING	SIGNALING	SIGNALING	SIGNALING	SIGNALING	SIGNALING	SIGNALING	SIGNALING	SIGNALING	SIGNALING	SIGNALING	SIGNALING	SIGNALING	SIGNALING	SIGNALING	SIGNALING	SIGNALING	SIGNALING	SIGNALING	SIGNALING	SIGNALING	SIGNALING	SIGNALING	SIGNALING	SIGNALING	SIGNALING	SIGNALING	SIGNALING	SIGNALING	SIGNALING	SIGNALING	SIGNALING	SIGNALING	SIGNALING	SIGNALING	SIGNALING	SIGNALING	SIGNALING	SIGNALING	SIGNALING
TLR	TLR	TLR	TLR	TLR	TLR	TLR	TLR
CANCER	CANCER	CANCER	CANCER	CANCER	CANCER	CANCER
MET	MET	MET	MET	MET	MET
PDGF	PDGF	PDGF
JAK	JAK	JAK
STAT	STAT	STAT
INFECTION	INFECTION	INFECTION
ANTIGEN-PRESENTATION	ANTIGEN-PRESENTATION	ANTIGEN-PRESENTATION
EGFR	EGFR	EGFR
TCR	TCR	TCR
ANGIOGENESIS	ANGIOGENESIS
IL5	IL5
TLR2	TLR2
PI3K	PI3K
ANTIGEN-PROCESSING	ANTIGEN-PROCESSING
PHAGOCYTOSIS	PHAGOCYTOSIS
MAPK	MAPK
BCR	BCR
ADHERENS	ADHERENS
BREAST	BREAST
CYTOKINE	CYTOKINE
TLR4	TLR4
FOCAL-ADHESION	FOCAL-ADHESION
HEPATITIS	HEPATITIS
VEGFR2	VEGFR2
SYSTEM	SYSTEM
CORE
AXON
PI3K-AKT
IMMUNE
FAS
IL1
CELL-ADHESION
CROSS
GROWTH-FACTOR-RECEPTOR
IMMUNOSTIMULATORY
INTEGRIN-SIGNALING
INTEGRINS
APOPTOSIS
CASCADE
SIGNALING-MEDIATED
ERBB2
AKT
CADHERIN
IL3
MYD88
IL2
MACROPHAGE
NEURAL
TNF
VEGF
CARDIAC
NFKB
ALLOGRAFT
ANTIGENS
ATHEROSCLEROSIS
C-TYPE
CD95
CREST-CELL-MIGRATION
EGFR8
ERBB
EXPANSION
GUIDANCE
HOST-CELLS
IL8
LYMPHOCYTES
MYOCARDITIS
NUCLEOTIDE-BINDING
ONCOSTATIN
PDGFR-BETA
PHAGOSOME
RAGE
REJECTION
RIG-I-LIKE-RECEPTOR
TLR2-4
VEGFA
VIRUS1
HYPERTROPHY
JUNCTION
ACUTE
CLASS1
ECM
LEPTIN
HIPPO
IL6
KB
LIGAND
IFN
BLADDER
CD28
CO
EGF
EGF-RECEPTOR
ENDOMETRIAL
EPO
ERYTHROPOIETIN
EXOGENOUS
FC-EPSILON-RECEPTOR1
HIF1
IFN-GAMMA
KIT
LINKAGE
LISTERIA
MAST-CELLS
MONOCYTOGENES
OSTEOCLAST
PANCREATIC
PROLACTIN
RAP1
TLR3
TNF-ALPHA
TRAIL
VARIANTS
DIFFERENTIATION
ENDOGENOUS
IL4
LEUKEMIA
RESPONSIVE
DISEASE
NF
CONSTITUTIVE
HEPATOCYTE
JNK
T-CELL
CELLULAR
DOWNSTREAM
DOWNREGULATION
MTOR
SIGNAL-TRANSDUCTION
HYPOXIA
MARKERS
MIR
TGF-BETA-RECEPTOR
ALPHA-BETA
ANDROGEN-RECEPTOR
CASCADES
CD4-TCR
CERAMIDE
CHEMOKINE
EAR
FGF
FORWARD
HYPERTROPHIC
RENAL-CELL-CARCINOMA
VIRUS
STRESS
TARGETS
ALPHA-6
ANGIOTENSIN2
ARYL
AUREUS
BACTERIAL
BRAIN
CARCINOGENESIS
CBL
CDK
CELL-MEDIATED
CLEC7A
CORTICOTROPIN
CYCLOSPORINE
CYTOKINE-RECEPTOR
CYTOMEGALOVIRUS
CYTOTOXICITY
DEATH-RECEPTOR
DECTIN1
DEGRANULATION
DEVELOPMENTAL
DIHYDROXYVITAMIN-D3
DTMP
DYNAMICS
E2F1
ENDOSOME
ERBB1
FASL
FGFR
GLIOBLASTOMA
GROWTH-FACTORS
HEARING
HEMATOPOIETICSTEM-CELL
HIF1-ALPHA
HSP
HYDROCARBON-RECEPTOR
IFN-GAMMA-SIGNALING
IFNG
IL11
IL12-MEDIATED
IMMUNOSUPPRESSIVE
INDUCIBLE-FACTOR
INDUCTION-TYPE1
INNATE
INPUT
INTEGRATED
INVASION
IRAK4
JAK-STAT
KERATINOCYTE
KERATINOCYTES
KILLER
MAL
MEDIATING
MESSENGERS
MET-RECEPTOR
META
METASTATIC
MICROENVIRONMENT
MYOCYTE
NASCENT
NATURAL
NECROPTOSIS
NEUROPROTECTION
NEUROTROPHIN
NEUTROPHIL
NLR
P38-ALPHA
P38-BETA
PARATHYROID
PARKINSON
PATHOGEN
PERMEABILITY
PHOSPHOLIPIDS
PI5P
PLATELET-AGGREGATION
PLC
PROAPOPTOTIC
PROTEOGLYCANS
REPULSION
RET
RICH
RTK
S-BETA-ARRESTIN
SCF
SHOCK
SIMPLIFIED
STAPHYLOCOCCUS
STIMULATORY
SYNUCLEIN
SYSTEMIC
TACROLIMUS
TF
TGF-B-SIGNALING
TH1
THROMBOXANE
TNF-RECEPTOR
TNFR1
TNFR1-INDUCED
TNFR2
TRK-RECEPTOR-MEDIATED
TRYPANOSOMIASIS
TSH
TSLP
VEGFR1
ZBP1
APOPTOTIC
ENTRY
DISEASES
RAS
INDUCTION
ROLE
ADIPOCYTE
BDNF
BETA-1-INTEGRIN
CALCINEURIN
CDC42
EFFECTOR
EPITHELIAL
FCERI-MEDIATED
FIBROBLAST
GASTRIC
GASTRIN
GRB2
GSK3
GUIDANCE-MEDIATED
HEAT
HORMONE-SYNTHESIS
IL17
IL1R
IL2-MEDIATED
IMMUNODEFICIENCY
INFLAMMATION
INITIATED
LYSOSOME
MATRIX
MELLITUS
MESENCHYMAL-TRANSITION
MYC
NADPH
PC
PERTUSSIS
PPARA
PRION
PROSTATE
RELEASING
RHYTHM
SECOND
SEMA3A
SEMAPHORIN
SHC1
SOLUBLE
SORAFENIB
STABILIZATION
STIMULATING
TUBERCULOSIS
TUMORS
TYPE1
eod
[truncated: 69 more columns]

[truncated: 3 more sheets: Table 10, Table 11, Table 12]
